# Supplementary material for: Co-PATHOgenex web application for assessing complex stress responses in pathogenic bacteria
Source: Microbiol Spectr. 2023 Nov 29;12(1):e02781-23. doi: 10.1128/spectrum.02781-23 (PMC10783046; doi:10.1128/spectrum.02781-23)
Supplement: Table S1 — Module "Pink" generated after running a co-expression network analysis in Streptococcus pyogenes (study case 1 in Results). [file spectrum.02781-23-s0003.xlsx]

## Sheet: Sheet1
Table S1: Module "Pink" generated after running a co-expression network analysis in Streptococcus pyogenes (study case 1 in the Results section).
Module_Colors	Locus_Tag	Genes	PGFam	SPYO_As_1	SPYO_As_2	SPYO_As_3	SPYO_Bs_1	SPYO_Bs_2	SPYO_Bs_3	SPYO_Ctrl_1	SPYO_Ctrl_2	SPYO_Ctrl_3	SPYO_Li_1	SPYO_Li_2	SPYO_Li_3	SPYO_Mig_1	SPYO_Mig_2	SPYO_Mig_3	SPYO_Nd_1	SPYO_Nd_2	SPYO_Nd_3	SPYO_Ns_1	SPYO_Ns_2	SPYO_Ns_3	SPYO_Oss_1	SPYO_Oss_2	SPYO_Oss_3	SPYO_Oxs_1	SPYO_Oxs_2	SPYO_Oxs_3	SPYO_Sp_1	SPYO_Sp_2	SPYO_Sp_3	SPYO_Tm_1	SPYO_Tm_2	SPYO_Tm_3	SPYO_Vic_1	SPYO_Vic_2	SPYO_Vic_3
pink	SP5448_RS00285		Acetaldehyde dehydrogenase (EC 1.2.1.10) / Alcohol dehydrogenase (EC 1.1.1.1)	-0.941381	-0.945813	-0.952046	-0.925706	-0.925976	-0.921859	-0.492944	-0.528103	-0.561023	-0.327323	-0.390714	-0.293904	0.739093	0.987588	0.794117	1.4741	1.34292	1.33502	0.166182	0.388402	0.205596	-0.986114	-0.997485	-1.00956	-0.86801	-0.862834	-0.890883	0.899024	1.09481	1.27439	1.8945	1.36745	2.0939	-0.775928	-0.814888	-0.644597
pink	SP5448_RS00885		PTS system, ascorbate-specific IIC component	-0.354574	-0.302135	-0.301385	-0.32557	-0.388186	-0.305774	-0.315567	-0.38796	-0.349478	-0.280544	-0.323447	-0.224131	-0.255826	-0.333752	-0.386327	3.23701	3.31269	3.22859	-0.246663	-0.310514	-0.274887	-0.26669	-0.175103	-0.204043	-0.257649	-0.171945	-0.139041	-0.357868	-0.252766	-0.33146	-0.209452	-0.255286	-0.134927	-0.480625	-0.443108	-0.431598
pink	SP5448_RS00890		PTS system, ascorbate-specific IIB component (EC 2.7.1.194)	-0.288232	-0.300632	-0.315276	-0.292526	-0.296485	-0.297073	-0.31501	-0.312966	-0.327674	-0.28862	-0.302004	-0.279119	-0.299582	-0.314293	-0.300065	3.49436	3.02625	3.27192	-0.30351	-0.313109	-0.30019	-0.287827	-0.263934	-0.241724	-0.255522	-0.236586	-0.30393	-0.270357	-0.333976	-0.278086	-0.289119	-0.31985	-0.270739	-0.332158	-0.330341	-0.332015
pink	SP5448_RS00895		PTS system, ascorbate-specific IIA component	-0.316873	-0.23934	-0.416044	-0.315059	-0.300822	-0.298541	-0.368566	-0.364674	-0.398249	-0.398412	-0.252534	-0.374056	-0.315146	-0.255131	-0.18596	3.57676	3.42078	2.65556	-0.257665	-0.346417	-0.437765	-0.228309	-0.183973	-0.332041	0.141398	0.0230144	-0.287556	-0.169737	-0.416365	-0.302926	-0.137786	-0.418821	-0.0679691	-0.489039	-0.498651	-0.443085
pink	SP5448_RS00900	ulaD	3-keto-L-gulonate 6-phosphate decarboxylase	-0.312733	-0.331322	-0.121506	-0.204255	-0.265386	-0.303437	-0.280987	-0.282615	-0.30939	-0.267932	-0.308402	-0.344741	-0.351457	-0.333411	-0.372881	2.86947	3.32681	3.52309	-0.391151	-0.235244	-0.163725	0.0400718	-0.137016	-0.205902	-0.173266	-0.189483	-0.291536	-0.522794	-0.272541	-0.473948	-0.334045	-0.3201	-0.288216	-0.491393	-0.432337	-0.446289
pink	SP5448_RS00905		L-xylulose 5-phosphate 3-epimerase (EC 5.1.3.-)	-0.342488	-0.228398	-0.328817	-0.222861	-0.284507	-0.289207	-0.284297	-0.321899	-0.344991	-0.308807	-0.330515	-0.304876	-0.392309	-0.337903	-0.455584	3.37863	3.48485	2.883	-0.27713	-0.312155	-0.342957	-0.0637312	-0.109539	-0.143731	-0.266954	-0.186067	-0.313558	-0.221475	-0.168676	-0.343848	-0.411895	-0.374954	-0.282214	-0.393321	-0.355499	-0.401309
pink	SP5448_RS00910	araD	L-ribulose-5-phosphate 4-epimerase (EC 5.1.3.4)	-0.296882	-0.26276	-0.278318	-0.308516	-0.296551	-0.3014	-0.304549	-0.340299	-0.331259	-0.330804	-0.2733	-0.354441	-0.315131	-0.285386	-0.22578	3.09843	3.39129	3.30361	-0.317035	-0.263403	-0.330491	-0.257287	-0.246447	-0.237397	-0.185816	-0.177895	-0.258573	-0.30068	-0.310269	-0.318947	-0.350767	-0.343197	-0.264774	-0.377552	-0.376191	-0.371233
pink	SP5448_RS00920		L-ascorbate-6-phosphate lactonase UlaG	-0.296256	-0.298119	-0.292393	-0.314449	-0.303881	-0.302887	-0.326371	-0.354781	-0.323768	-0.308714	-0.330165	-0.307778	-0.355071	-0.350592	-0.365948	3.25245	3.21597	3.33133	-0.295328	-0.321248	-0.328524	-0.214708	-0.281321	-0.288259	-0.295548	-0.309017	-0.299614	-0.304258	-0.319755	-0.310231	-0.207373	-0.211262	-0.133824	-0.274709	-0.262437	-0.311166
pink	SP5448_RS01190		N-acetylmannosamine kinase (EC 2.7.1.60)	-0.746303	-0.366856	-0.229861	-1.01303	-0.934872	-0.989423	-0.117807	-0.955983	-0.978745	-0.483556	-0.380896	-0.663754	0.833691	1.37133	1.48738	1.21666	1.17234	1.33424	0.348437	0.0535493	0.440159	0.256772	-0.386187	-1.05036	-1.01593	-0.748175	-0.470075	0.541697	0.272581	0.451055	2.55152	1.1039	1.70426	-1.57977	-1.16016	-0.867832
pink	SP5448_RS09230			-0.226709	-0.226709	-0.226709	-0.226709	-0.226709	-0.226709	-0.226709	-0.226709	2.52272	-0.226709	-0.226709	-0.226709	-0.226709	-0.226709	-0.226709	-0.226709	-0.226709	5.1854	-0.226709	-0.226709	-0.226709	-0.226709	-0.226709	-0.226709	-0.226709	-0.226709	-0.226709	-0.226709	-0.226709	-0.226709	-0.226709	-0.226709	-0.226709	-0.226709	-0.226709	-0.226709
pink	SP5448_RS01940		Integral membrane protein	0.441347	0.622906	-1.43723	-0.213602	-1.75669	-0.544518	-0.807277	0.540133	-0.366427	0.38486	-1.34632	-1.18496	0.563824	0.798597	-0.445489	1.51386	1.64964	1.99175	-0.00197666	-1.32559	-1.16936	-0.733959	-1.37	-0.57344	1.0051	1.19312	0.945193	-0.874864	0.464613	-0.572942	0.273408	0.026849	1.04652	1.17049	0.851186	-0.758768
pink	SP5448_RS01960		Heat-inducible transcription repressor HrcA	-1.23372	-1.31607	-1.25629	-1.37978	-1.37752	-1.3865	0.269943	0.597851	0.631647	0.192235	-0.184202	-0.391481	1.36916	1.25365	1.51043	1.14857	1.55052	1.13113	0.445274	0.0677047	-0.219361	-0.299216	-0.756176	-0.856524	-1.07916	-0.992552	-1.20814	0.272643	0.830448	0.590907	1.40177	1.10243	1.39728	-0.461718	-0.599171	-0.766025
pink	SP5448_RS01965		Heat shock protein GrpE	-0.848229	-0.91759	-0.943404	-0.869874	-0.927288	-0.941929	-0.311423	-0.0825065	-0.10573	-0.301557	-0.753825	-0.814384	2.08985	1.84424	1.51265	0.991326	1.20518	1.06731	0.144504	-0.211727	-0.605127	-0.665785	-0.919406	-1.09522	-0.526441	-0.544187	-0.739371	1.11481	1.70374	1.07026	1.31704	0.788496	0.935166	-0.884439	-0.719208	-1.05592
pink	SP5448_RS02155		Phage protein	-0.568956	0.312606	-0.0816424	-0.496937	-1.04947	-0.560493	-1.2992	-1.08141	-0.915095	-0.665345	-1.23706	-0.273794	0.419947	0.114886	-0.483886	1.04834	2.93826	1.29957	0.361733	-0.556884	-0.903628	-0.15741	-0.209723	-0.567164	0.618204	0.60154	-0.51885	-0.217288	0.879508	0.942253	0.763857	1.7525	2.28059	-0.690592	-0.922472	-0.876496
pink	SP5448_RS02510		Rhomboid family protein	-0.0653616	-0.415613	-0.412186	-0.222204	-0.430515	-0.367532	-0.915048	-0.930407	-0.843053	-1.14798	-1.19152	-1.08075	0.796838	0.936002	1.10234	2.26705	2.53491	1.95688	-0.993063	-0.863958	-0.993726	-0.267852	-0.585412	-0.379602	-0.84525	-0.779882	-0.733451	0.278172	0.124735	0.312011	1.16401	1.22939	1.21518	0.380131	0.161484	0.00522474
pink	SP5448_RS02535	glpK	Glycerol kinase (EC 2.7.1.30)	-0.767798	-1.2674	-1.05947	-0.879835	-1.0226	-0.670397	-0.165532	-0.519512	-0.59386	0.0688039	-0.636703	0.00572845	0.213452	-0.0490938	0.0155027	1.59513	2.54878	1.99907	0.646809	0.277209	0.852367	-0.437451	-0.00682356	-0.476706	-0.0665864	-0.0328775	-0.707625	0.370276	0.846787	0.623462	1.2823	1.00974	1.53096	-1.35102	-1.54292	-1.63218
pink	SP5448_RS02560		Transaldolase (EC 2.2.1.2)	-0.526999	-0.34276	-0.369527	-0.290715	-0.341719	-0.361124	-0.770196	-0.447448	-0.700391	-0.464028	-0.562098	-0.399658	0.716515	0.504669	0.183423	2.99538	2.93274	2.84467	-0.534795	-0.441587	-0.513235	-0.635116	-0.721226	-0.803873	-0.0388409	-0.159946	-0.0482067	1.41843	-0.171343	0.469475	-0.518184	-0.429994	-0.107023	-0.476488	-0.477906	-0.410876
pink	SP5448_RS02810		ComF operon protein A, DNA transporter ATPase	-0.448976	-0.42476	0.0280479	-0.766269	-0.90253	-0.69811	-0.690244	-0.827163	-0.826216	-0.893899	-0.92318	-0.590624	2.12944	0.938515	1.23733	0.695994	0.635877	1.96874	-0.839099	-0.233304	-0.615028	-0.664989	-0.445473	-0.573325	-0.516679	-0.500493	-0.703217	1.00147	0.869802	0.980763	1.66529	1.27923	2.1859	-0.848636	-0.778425	-0.905741
pink	SP5448_RS02815		Competence protein F homolog, phosphoribosyltransferase domain; protein YhgH required for utilization of DNA as sole source of carbon and energy	0.232987	0.32938	0.00665134	-0.867223	-0.671796	-0.955116	-0.58147	-0.680692	-0.800771	-0.77674	-0.194077	-0.604432	1.3645	0.146583	0.964089	0.81133	1.34177	1.23525	-0.555867	-0.163698	-0.829967	-0.623507	-0.817368	-0.937835	-0.358516	-0.277327	-0.477607	-0.0796863	0.0422387	1.44137	3.16522	1.31779	1.80842	-0.79255	-1.1336	-1.02774
pink	SP5448_RS03490		hypothetical protein	-1.03089	-0.872978	-1.01622	-0.372805	-0.995487	-0.855634	-1.159	-0.194896	0.38721	-0.964515	-0.821462	-0.46866	2.09298	0.0905186	0.49557	1.62309	2.93593	0.178535	0.8805	0.485998	0.435067	-0.641265	1.07887	0.483115	0.178132	0.656361	-0.307929	0.908996	-1.17091	-0.258804	0.313307	1.35311	-0.537696	-0.805424	-1.26996	-0.83274
pink	SP5448_RS03495		Phage protein	-1.0681	-0.460853	-1.08016	-0.881096	-0.565197	-1.0674	-1.01796	-0.722578	-0.315453	-0.47257	0.0376278	0.195046	0.14698	2.04763	0.178471	1.47779	1.32437	2.4851	0.0670616	0.261471	-0.017075	-0.411746	0.665603	-0.336797	-0.664479	0.184652	-1.60656	-0.913881	0.293944	-0.531996	1.55407	0.690497	2.22666	-0.406689	-0.803868	-0.492502
pink	SP5448_RS03640		Formate/nitrite family of transporters	-0.357009	-0.218456	-0.233991	-0.675101	-0.762691	-0.921521	-1.05239	-1.05757	-1.02525	-0.8427	-1.01679	-0.733004	0.720149	0.899596	0.782294	1.4807	1.28194	1.17899	-0.400984	-0.234139	-0.531089	0.741263	0.571034	1.17976	-0.293647	-0.448703	-0.637317	-0.382199	-1.07232	-0.349207	2.18668	1.45737	2.63856	-0.77403	-0.875378	-0.222836
pink	SP5448_RS03800		Mobile element protein	0.956059	0.101808	1.71701	-1.19462	-0.617379	-0.959504	-0.916438	-1.54308	-1.63519	-1.20165	-0.0623142	0.221557	0.298088	-0.773293	0.0162049	1.52852	1.43143	2.3255	-0.859101	-0.428661	-0.813994	-0.024904	0.218948	-0.121115	0.563406	-0.460357	1.03409	0.126584	-1.32058	0.669648	0.938361	0.744487	1.61915	-0.177125	-0.730215	-0.671332
pink	SP5448_RS04130		Maltodextrin ABC transporter, permease protein MdxG	-0.549714	-0.501594	-0.28509	-0.554981	-0.398988	-0.48893	-0.638962	-0.716927	-0.707316	-0.799266	-0.676036	-0.729995	1.66962	1.55813	1.5533	2.08619	2.01589	2.06663	-0.722611	-0.701304	-0.629305	-0.808156	-0.825443	-0.906573	-0.512987	-0.263583	-0.40063	1.40984	0.882055	1.49974	-0.0935077	0.0326844	0.0284614	-0.672947	-0.6894	-0.528303
pink	SP5448_RS04140		Maltodextrin ABC transporter, substrate-binding protein MdxE	-0.42473	-0.276625	-0.363896	-0.210989	-0.152791	-0.214499	-0.691064	-0.772034	-0.7761	-0.857807	-0.842043	-0.812937	1.30799	1.12104	1.08203	2.66808	2.04014	2.44655	-0.757643	-0.804694	-0.809755	-1.0163	-1.02928	-1.12636	-0.32655	-0.336208	-0.187346	0.941344	1.11385	1.15971	0.00781668	-0.132486	0.0226187	-0.342129	-0.299222	-0.347689
pink	SP5448_RS04150		4-alpha-glucanotransferase (amylomaltase) (EC 2.4.1.25)	-0.231535	-0.313797	0.110431	-0.304267	-0.389738	0.0679721	-1.25047	-0.75514	-1.28962	-1.20985	-1.53323	-1.18405	2.07699	1.02341	0.0569433	1.62857	1.19111	1.97565	-0.888429	-0.85948	-1.16129	-0.747431	-0.933475	-1.17602	0.309227	0.969993	-0.19344	0.643484	0.178748	1.32842	0.463002	0.758191	1.34605	0.517443	0.315673	-0.540043
pink	SP5448_RS04155		Maltodextrin phosphorylase (EC 2.4.1.1)	-0.315939	-0.224934	-0.41993	-0.255039	-0.146781	-0.147902	-0.599425	-0.624183	-0.683945	-0.973372	-0.829808	-0.877907	0.716733	0.904191	0.552351	3.0053	2.54204	2.72413	-0.725974	-0.839976	-0.708046	-1.09337	-0.924964	-1.15232	0.116259	0.105337	-0.284089	0.338458	0.295281	0.522884	0.146864	0.270726	0.529963	-0.187882	-0.353028	-0.401706
pink	SP5448_RS04835	xerS	Integrase/recombinase xerD	-0.283753	-0.800546	-0.874936	-0.968002	-0.690362	-1.09099	0.202729	0.233752	-0.226511	-0.631014	-0.552174	-0.754937	0.326444	0.411534	1.37543	1.48461	0.584182	1.04362	0.168918	-0.0127189	-0.292733	1.31189	1.02247	0.722114	0.52462	1.29441	-0.486934	-0.902226	-0.240371	-0.690586	1.57539	0.568057	2.0497	-1.71506	-1.90437	-1.78164
pink	SP5448_RS05475		Nucleoside diphosphate kinase (EC 2.7.4.6)	-0.318523	-0.117754	-0.303007	-1.03637	-1.32153	-0.670432	0.830125	-0.423656	-1.02085	-0.105081	-0.799539	-0.668981	-0.336811	1.78011	-0.0931396	2.54789	0.389915	1.44149	-1.19901	-0.659892	-1.02959	-0.414551	-0.580671	-1.07745	-0.387299	0.414225	-0.654922	-0.572267	2.21317	2.07608	0.505714	0.991383	0.358091	0.344531	0.19603	-0.297426
pink	SP5448_RS06005		PTS system, fructose-specific IIA component (EC 2.7.1.202) / PTS system, fructose-specific IIB component (EC 2.7.1.202) / PTS system, fructose-specific IIC component	-0.599609	-0.606688	-0.667306	-0.483393	-0.633944	-0.459302	-0.783781	-0.712867	-0.743998	-0.545613	-0.600702	-0.663498	1.1286	1.91347	1.57039	1.5316	1.58525	1.30948	-0.631118	-0.734719	-0.720001	-0.792779	-0.860457	-0.751618	-0.236097	-0.0431845	-0.358096	2.03703	1.95	1.93536	-0.494087	-0.514853	-0.296838	-0.277306	-0.340805	-0.408521
pink	SP5448_RS06010		1-phosphofructokinase (EC 2.7.1.56)	-0.552922	-0.459394	-0.632563	0.00811558	-0.670766	-0.195007	-1.03579	-0.773092	-0.897296	-0.56078	-0.672845	-0.880236	1.04596	1.64132	1.74133	1.18413	1.34511	1.50831	-0.586579	-1.1467	-0.786827	-1.25889	-1.30613	-1.16655	-0.189905	-0.0278577	-0.164519	1.95565	1.65666	1.71373	-0.289998	-0.413771	-0.104681	0.532044	0.470093	-0.0293632
pink	SP5448_RS06055		hypothetical protein	-0.661302	-0.248466	-0.347921	-0.6035	-0.744943	-0.318596	-0.970738	-0.23175	-0.62365	-1.59805	-1.40884	-1.30013	0.48245	-0.245166	-0.773334	1.51282	1.61924	1.15048	-0.657827	-0.726571	-0.637128	1.38672	1.27986	1.40402	-0.507853	0.0712589	-0.685917	-0.0279156	-0.492431	0.3174	1.41766	2.12379	1.95	-0.322299	-0.445966	-0.13541
pink	SP5448_RS06060		Cell surface protein	-0.170605	-0.146101	-0.21184	-0.618621	-0.813622	-0.574693	-0.774825	-0.643011	-0.854159	-1.3969	-1.47427	-1.3721	-0.101186	-0.206641	-0.56771	1.17125	1.08976	1.15665	-0.521027	-0.794978	-0.579012	2.06076	2.02766	1.85094	-0.704329	-0.361545	-0.540876	-0.0405949	-0.146295	-0.27652	1.7024	1.53284	1.4836	-0.10822	-0.0129765	-0.0632036
pink	SP5448_RS06150		Capsule biosynthesis protein capA	-0.896048	-0.709079	-0.618533	-0.770664	-0.988656	-0.850878	0.186098	0.210844	0.181868	0.485327	0.222376	0.383712	1.24766	0.881691	0.206522	1.8301	2.40698	2.23434	0.0611985	0.248666	0.0705969	-0.546197	-0.799361	-0.951236	-1.7121	-1.67826	-1.86094	-0.0593042	0.207397	0.0834139	0.953019	0.6342	0.891502	-0.12162	-0.31283	-0.751806
pink	SP5448_RS06235		Tripeptide aminopeptidase (EC 3.4.11.4)	0.859585	0.55159	0.474278	0.477131	-0.791932	0.256755	-0.322221	-0.153684	-0.564812	1.40079	0.286177	0.730602	1.36949	1.80728	1.32009	1.39104	1.20579	1.594	0.553206	-0.468913	-0.237549	-0.451415	-1.27094	-1.10782	-1.79825	-1.72254	-1.91949	-0.392956	-0.277413	-0.444304	-0.0263439	-0.283479	0.374268	-0.419149	-0.435768	-1.56308
pink	SP5448_RS06450		Endonuclease/exonuclease/phosphatase family protein	-0.192122	0.530888	0.428342	0.442596	-0.27264	0.192015	-0.977186	-1.09458	-1.18716	-1.5332	-1.61947	-1.69908	0.57496	0.483699	-0.436688	2.02602	1.47422	1.88011	-1.08916	-1.4451	-1.16544	0.916306	0.601304	0.265478	-0.283414	-0.441844	-0.00656531	0.672899	0.167133	0.0393924	1.72177	0.853488	1.19708	-0.361464	-0.156004	-0.50659
pink	SP5448_RS06455		Streptolysin S export transmembrane permease (SagI)	-0.256184	-0.277589	-0.137395	-0.37117	-0.55776	-0.569936	-0.611115	-0.789949	-0.651024	-1.097	-1.10924	-1.10572	2.26175	1.79324	1.54036	1.61484	1.75398	1.7376	-0.931916	-0.90095	-0.971372	-0.386154	-0.576725	-0.606002	-0.368978	-0.341041	-0.375181	1.30222	1.14896	1.25589	0.0840392	0.0816033	0.154774	-0.585266	-0.772384	-0.379211
pink	SP5448_RS06460		Streptolysin S export transmembrane permease (SagH)	-0.214276	-0.0450333	-0.0493981	-0.418177	-0.585655	-0.581827	-0.637207	-0.778248	-0.725863	-1.15774	-1.00312	-0.998464	2.38452	1.76581	1.751	1.4686	1.20291	1.5203	-0.966966	-0.886116	-0.978064	-0.263823	-0.351659	-0.344901	-0.766501	-0.641296	-0.845914	1.94897	1.17919	0.929304	0.245674	0.172683	-0.0388665	-0.405904	-0.54905	-0.334873
pink	SP5448_RS06465		Streptolysin S export ATP-binding protein (SagG)	-0.419686	-0.361524	-0.197702	-0.633426	-0.575861	-0.429339	-0.613209	-0.659727	-0.653342	-1.036	-0.99987	-1.08738	2.28009	1.98572	2.02734	1.42354	1.5306	1.24832	-1.0421	-0.862399	-1.12015	-0.318608	-0.150484	-0.354663	-0.634685	-0.574848	-0.465825	1.33587	1.09238	1.43504	-0.0495252	0.202576	0.107	-0.543577	-0.429179	-0.455386
pink	SP5448_RS06470		Streptolysin S biosynthesis protein (SagF)	-0.42407	-0.316164	-0.250036	-0.509486	-0.64798	-0.654746	-0.523976	-0.732462	-0.725186	-0.965133	-0.89759	-1.09061	2.02436	2.30962	2.57161	1.24319	1.43128	1.29856	-0.974622	-0.805032	-0.743961	-0.386764	-0.398538	-0.406285	-0.342912	-0.427188	-0.530843	1.12963	0.862694	1.44015	0.0338877	-0.100199	-0.183663	-0.600826	-0.39434	-0.312367
pink	SP5448_RS06475		Streptolysin S self-immunity protein (SagE)	-0.414429	-0.340055	-0.288586	-0.43007	-0.482675	-0.525491	-0.605018	-0.655715	-0.611877	-0.962168	-1.00011	-0.977059	2.15808	1.74183	2.34355	1.76916	1.78399	1.34696	-0.945734	-0.818019	-0.992962	-0.522932	-0.447213	-0.55166	-0.201901	-0.275465	-0.14324	1.42855	1.08879	0.854418	-0.306757	-0.173793	-0.101599	-0.616791	-0.618461	-0.505549
pink	SP5448_RS06480		Streptolysin S biosynthesis protein D (SagD)	-0.410435	-0.535744	-0.437775	-0.366544	-0.348825	-0.376861	-0.589077	-0.592064	-0.54909	-0.965417	-0.977842	-0.924866	2.1313	1.57758	1.75875	1.91729	2.16697	1.77222	-0.908957	-0.874919	-0.801366	-0.535704	-0.430965	-0.533685	-0.388089	-0.19966	-0.492013	0.944557	1.19894	1.23558	-0.212182	-0.167257	-0.214119	-0.605173	-0.704218	-0.560345
pink	SP5448_RS06485		Streptolysin S biosynthesis protein C (SagC)	-0.475689	-0.505514	-0.319849	-0.360901	-0.165269	-0.340061	-0.608379	-0.536543	-0.631839	-0.965895	-0.92355	-1.0257	2.09585	1.74695	1.4668	2.03389	2.25697	1.75221	-0.953052	-0.914053	-0.954762	-0.565677	-0.471035	-0.566181	-0.405579	-0.27162	-0.603387	1.3003	0.844952	0.995027	-0.0676713	-0.158456	-0.188636	-0.571705	-0.471857	-0.470092
pink	SP5448_RS06490		Streptolysin S biosynthesis protein B (SagB)	-0.362307	-0.366811	-0.434097	-0.308559	-0.29411	-0.32139	-0.585549	-0.696958	-0.63965	-0.994269	-0.961043	-0.885022	1.83004	1.31402	1.46126	2.30627	1.98289	2.29415	-0.845909	-0.934492	-0.882541	-0.529993	-0.475668	-0.538404	-0.364053	-0.242364	-0.486626	1.071	1.03556	1.30825	-0.285926	-0.399675	-0.245446	-0.49646	-0.55951	-0.466598
pink	SP5448_RS09410			-0.278313	-0.0653957	0.0708243	-1.16063	-1.04651	-1.26795	-0.495597	-0.745129	-0.64415	-1.16749	-0.878292	-0.971899	0.45444	0.793835	0.912902	1.69547	1.18074	1.23692	-0.921809	-0.826407	-0.695719	0.0287198	-0.267141	-0.424334	-0.932856	-1.01021	-0.635589	0.948469	1.22543	1.58171	2.38359	1.06612	1.60947	-0.264474	-0.111971	-0.376776
pink	SP5448_RS07110		hypothetical protein	-0.498822	-0.498822	1.40042	-0.498822	-0.272941	-0.498822	-0.498822	-0.498822	-0.498822	-0.498822	-0.498822	-0.498822	-0.498822	-0.498822	-0.498822	2.92015	-0.498822	2.31821	-0.498822	-0.498822	-0.498822	-0.498822	-0.123773	-0.498822	-0.498822	-0.498822	-0.498822	-0.498822	3.29072	0.448058	-0.498822	1.36181	0.142934	0.31755	0.251955	-0.0833777
pink	SP5448_RS07115		Efflux ABC transporter, permease protein	-0.0920131	0.761623	0.356018	-0.209027	-1.10311	-1.203	-0.697428	-1.56327	-1.71868	-1.12722	-1.09487	0.116904	0.994405	0.259592	-0.180042	2.46073	1.64219	1.42945	-0.828046	-0.35972	-0.292803	0.157681	-0.0769928	-0.250655	0.817257	0.348781	0.737046	-0.607409	-0.215086	0.712394	1.8241	0.303254	1.40971	-1.13053	-1.05634	-0.524886
pink	SP5448_RS07120		Efflux ABC transporter, permease protein	0.386631	1.27519	-0.119273	-0.317812	-1.16815	-0.577756	-1.33295	-1.39436	-1.29868	-0.670414	-1.22982	0.0365339	0.349782	2.19076	1.03864	2.01606	1.61822	1.15972	0.032817	-1.23592	-0.565771	0.272537	-0.464394	-0.94286	-0.0931507	1.0396	0.515668	-0.278195	-0.73548	0.0984701	1.8593	0.145311	0.404919	-0.725551	-0.657264	-0.63237
pink	SP5448_RS07150		Xaa-Pro dipeptidase (EC 3.4.13.9)	-0.933366	-0.7099	-0.19281	-0.110606	0.0734057	0.101815	1.044	0.943336	0.637554	1.75783	3.6644	1.73258	-0.633975	-0.525934	-0.366224	-0.916083	-1.15422	-1.16053	0.426809	0.809585	0.244715	-0.261269	-0.736975	-0.943035	-0.151865	0.174489	-0.175505	0.201627	0.356214	0.627828	-1.14931	-1.28325	-1.05945	0.135206	-0.0585456	-0.408546
pink	SP5448_RS07230		hypothetical protein	-0.584814	0.153186	-0.458076	0.019437	0.786553	-0.395621	-1.02366	-0.788466	-0.837039	-0.7418	-0.774551	0.0747895	0.320049	0.783122	1.84141	-0.371213	-0.366813	1.33212	0.077118	-0.516687	0.282465	-1.20208	-1.20274	-1.40587	0.188808	-0.269207	-0.509612	0.867949	2.03618	-1.42347	2.28352	1.77129	1.51841	-0.618545	-0.592657	-0.253476
pink	SP5448_RS07415		Phosphoglycerate transporter family protein	-0.168671	-0.0119504	0.274859	-1.7333	-1.92501	-1.82951	-0.420989	-0.61232	-0.675204	-0.349187	-0.287883	-0.480158	0.0099605	0.195225	0.176719	2.55715	2.73319	2.68931	-0.264998	0.08397	-0.332817	0.28091	0.391487	0.0676047	-0.576168	0.337412	-0.399947	-0.00810799	0.0495574	0.249603	-0.299187	-0.637189	0.128437	0.601046	-0.128521	0.314676
pink	SP5448_RS08220		Pullulanase (EC 3.2.1.41)	-0.530734	-0.48254	-0.548151	-0.277055	-0.474212	-0.339857	-0.714946	-0.79855	-0.919133	-0.806001	-0.825432	-0.758489	1.79839	1.69663	2.27866	1.64139	1.4608	1.70066	-0.729819	-0.805098	-0.712496	-0.744906	-0.759608	-0.750577	0.119839	-0.198998	0.132756	1.38846	1.03299	1.57456	0.0418065	-0.364903	-0.0263885	-0.855472	-0.678249	-0.765314
pink	SP5448_RS09510			-0.184945	-0.53362	-0.360153	-0.718757	-0.931559	-0.488378	-0.691443	-0.558022	-0.631044	-0.441581	-0.118172	-0.360044	-0.131767	0.672933	0.831522	4.25281	1.44215	2.10647	-0.235259	-0.149721	-1.08601	-0.582671	-0.503755	0.0858712	-0.0576576	-0.361797	-0.221839	0.921482	-0.194193	1.19004	-0.0515913	-0.129891	-0.092654	-0.767689	-0.103859	-0.815202
pink	SP5448_RS08225		Glucan 1,6-alpha-glucosidase (EC 3.2.1.70)	-0.413915	-0.471097	-0.584645	-0.365419	-0.547949	-0.44107	-0.71179	-0.647191	-0.639916	-0.578829	-0.635881	-0.65991	2.08538	2.14751	2.10899	1.69591	1.39706	1.04754	-0.647811	-0.691725	-0.816006	-0.768547	-0.773227	-0.694947	-0.39525	-0.445636	-0.309686	1.49995	1.38207	1.56171	-0.217317	-0.326454	-0.145135	-0.674936	-0.705076	-0.616761
pink	SP5448_RS08275		16S rRNA (uracil(1498)-N(3))-methyltransferase (EC 2.1.1.193)	0.6341	0.169233	-0.361267	-0.68137	-1.31606	-1.18001	-0.530943	-0.048386	-0.64477	-0.137655	-0.465436	-0.0308694	0.534583	0.821614	0.978172	1.3353	1.9635	1.64371	0.950217	-0.762398	-0.612097	0.0799647	-0.278526	-0.328348	-0.155865	-0.360146	0.0184496	-1.19134	-1.03328	-0.443468	1.68284	1.30568	2.22097	-0.782562	-1.17691	-1.81664
pink	SP5448_RS09550			-0.19096	-0.0666344	-0.261443	-0.607262	-0.629229	-0.622933	-0.569767	-1.04419	-1.03427	-1.21472	-0.837692	-0.882486	1.29126	1.15681	1.2471	1.89605	1.33166	1.23746	-0.759949	-0.924899	-0.896408	-0.372317	-0.66915	-0.961944	-0.903057	-0.213168	-0.49152	1.04656	0.995312	1.49517	1.40491	1.1958	1.7477	-0.535553	-0.675683	-0.680534
pink	SP5448_RS08585	groEL	Heat shock protein 60 kDa family chaperone GroEL	-0.623919	-0.649279	-0.695963	-0.398802	-0.448266	-0.402123	-0.648431	-0.558938	-0.587435	-0.536615	-0.625033	-0.504348	0.311937	0.488828	0.5275	1.64745	1.76181	1.75164	-0.535729	-0.694746	-0.769966	-0.747404	-0.827236	-0.826443	-0.422409	-0.346409	-0.460645	0.365826	0.522969	0.262233	2.25528	2.32147	2.29747	-0.651369	-0.698309	-0.854604
pink	SP5448_RS08590		Heat shock protein 10 kDa family chaperone GroES	-0.80447	-0.769741	-0.762296	-0.559638	-0.707331	-0.581493	-0.402598	-0.358099	-0.190416	-0.307048	-0.507206	-0.332976	0.114723	0.066928	-0.00097301	1.70385	1.53646	2.09607	-0.276698	-0.486507	-0.584758	-0.829891	-0.898652	-0.852014	-0.275242	-0.156972	-0.295989	0.0213265	0.447109	0.098314	2.23552	2.19604	2.61885	-0.715865	-0.691576	-0.786734
pink	SP5448_RS08625		Imidazolonepropionase (EC 3.5.2.7)	-0.299202	-0.422386	-0.49056	-0.153004	-0.380037	-0.263918	-0.598513	-0.786166	-1.01283	-0.541162	-0.823038	0.341049	1.0982	1.41676	-0.326666	1.08895	2.20068	1.86529	-0.951112	-0.329618	-0.301189	-1.11785	-0.412947	-0.413482	1.45985	0.267567	-0.363115	2.34057	-0.180949	2.09949	-0.0375345	-0.654336	-0.560001	-1.06283	-0.650876	-1.04509
pink	SP5448_RS08735		Ribonucleotide reductase of class III (anaerobic), large subunit (EC 1.17.4.2)	-0.398862	-0.41899	-0.4237	-0.399912	-0.523188	-0.417284	-0.721589	-0.671914	-0.708084	-0.695218	-0.921905	-0.653989	0.691826	0.48295	0.788295	1.79634	2.00659	1.7975	-0.517568	-0.490138	-0.700993	-1.00399	-1.18432	-1.16791	-0.68719	-0.593171	-0.669291	0.0140634	0.0500779	-0.155926	2.13786	1.9189	2.0285	0.453561	0.278382	-0.319724
