# Supplementary material for: Co-PATHOgenex web application for assessing complex stress responses in pathogenic bacteria
Source: Microbiol Spectr. 2023 Nov 29;12(1):e02781-23. doi: 10.1128/spectrum.02781-23 (PMC10783046; doi:10.1128/spectrum.02781-23)
Supplement: Table S2 — Module "Blue" generated after running a co-expression network analysis in Streptococcus pyogenes (study case 1 in Results). [file spectrum.02781-23-s0004.xlsx]

## Sheet: Sheet1
Table S2: Module "Blue" generated after running a co-expression network analysis in Streptococcus pyogenes (study case 1 in the Results section).
Module_Colors	Locus_Tag	Genes	PGFam	SPYO_As_1	SPYO_As_2	SPYO_As_3	SPYO_Bs_1	SPYO_Bs_2	SPYO_Bs_3	SPYO_Ctrl_1	SPYO_Ctrl_2	SPYO_Ctrl_3	SPYO_Li_1	SPYO_Li_2	SPYO_Li_3	SPYO_Mig_1	SPYO_Mig_2	SPYO_Mig_3	SPYO_Nd_1	SPYO_Nd_2	SPYO_Nd_3	SPYO_Ns_1	SPYO_Ns_2	SPYO_Ns_3	SPYO_Oss_1	SPYO_Oss_2	SPYO_Oss_3	SPYO_Oxs_1	SPYO_Oxs_2	SPYO_Oxs_3	SPYO_Sp_1	SPYO_Sp_2	SPYO_Sp_3	SPYO_Tm_1	SPYO_Tm_2	SPYO_Tm_3	SPYO_Vic_1	SPYO_Vic_2	SPYO_Vic_3
blue	SP5448_RS00010		DNA polymerase III beta subunit (EC 2.7.7.7)	-0.3321	0.249587	0.657147	0.418723	1.2943	0.36582	0.638361	0.174046	0.0680564	0.697185	1.55496	1.13214	-1.84714	-1.92907	-1.94522	0.22602	0.500094	0.0894103	-0.346934	0.165109	-0.0239718	0.845226	1.40569	1.01378	-0.33923	-0.208367	0.0446085	-1.872	-1.87842	-1.77404	0.940493	0.91234	0.313473	-0.468757	-0.512492	-0.228823
blue	SP5448_RS00060		Cell division-associated, ATP-dependent zinc metalloprotease FtsH	0.943761	0.97499	0.908369	0.877836	0.910432	0.864658	0.885954	1.46541	1.36952	0.412681	0.173517	0.303507	-1.90527	-1.90987	-1.95836	-0.285954	-0.273766	-0.304584	0.954234	0.841239	0.97624	-0.0181983	0.103551	0.289074	0.0789878	0.17871	0.205337	-1.83742	-1.81962	-1.84171	-0.0343489	-0.124559	-0.0523431	-0.589134	-0.524444	-0.238414
blue	SP5448_RS00195		Acyl carrier protein	0.889984	1.05663	0.545158	-0.114208	0.198959	0.135198	0.83467	1.92301	1.30547	1.37781	1.0688	1.17579	-1.67831	-1.83342	-1.94537	-0.368357	0.0925467	-0.0902585	0.410077	0.238697	0.00449896	-0.895844	-0.583367	-0.203577	-0.130741	0.0347418	-0.116537	-1.84842	-1.74386	-1.5755	0.105392	0.85092	0.743572	0.558324	-0.300605	-0.121882
blue	SP5448_RS00290	adhA	Alcohol dehydrogenase (EC 1.1.1.1)	-0.531626	-0.544336	-0.556753	-0.547692	-0.550676	-0.529619	-0.521677	-0.494977	-0.50287	-0.527251	-0.548169	-0.524936	2.58929	2.1979	1.52971	-0.114657	-0.0733249	-0.142784	-0.42301	-0.38643	-0.4116	-0.571288	-0.567369	-0.569257	-0.475025	-0.409638	-0.514819	2.33676	2.20585	2.13235	-0.26464	-0.271043	-0.176032	-0.426172	-0.409481	-0.404709
blue	SP5448_RS00435		LSU ribosomal protein L17p	0.799354	0.609908	0.278555	0.152738	0.346669	0.261162	0.721303	0.231555	0.336892	-0.245991	0.303376	0.100558	-2.05614	-2.06792	-2.09605	0.39368	0.234123	0.19877	0.654666	0.642174	0.646777	-0.255178	-0.247365	-0.37968	0.660042	0.195902	0.420747	-2.00687	-2.08379	-2.07369	0.83195	0.753573	0.728012	0.912071	0.928065	1.17006
blue	SP5448_RS00520		hypothetical protein	0.142878	1.77792	0.441425	-0.765551	-0.257822	-0.0543279	0.393618	0.233866	0.0632488	0.56393	-0.509278	0.164674	-1.05	-1.36162	-1.39776	3.29188	-0.896274	0.556073	-0.619793	-0.47682	-1.59226	0.0106769	0.802506	0.090617	-0.260783	0.787895	0.922208	-0.555322	-1.73734	-1.5271	0.663869	0.32828	1.04125	0.0979413	-0.112034	0.799333
blue	SP5448_RS00620		Acetate kinase (EC 2.7.2.1)	0.833831	0.594142	0.677193	1.12903	0.867651	1.07729	0.101485	0.410117	0.704685	0.751353	0.712995	0.809981	-1.99665	-1.99938	-2.17191	-0.248072	-0.161562	-0.381163	0.699511	0.61431	0.628406	0.612469	0.511659	0.767417	-0.661882	-0.587015	-0.369529	-1.75302	-1.82843	-1.94084	-0.237652	0.0260907	-0.159588	0.704917	0.609022	0.653126
blue	SP5448_RS00625		Hypothetical protein SPy0110	0.142824	0.143481	0.589554	0.0769226	-0.0739523	-0.371286	-0.0935065	-0.524781	-0.234156	-1.06952	-0.499509	-0.220318	-1.67683	-1.4402	-1.50828	0.634562	0.369341	1.19403	-0.192186	-0.521361	1.19733	-0.154705	0.25948	-0.644282	1.10281	0.254532	1.12672	-1.88002	-1.69165	-1.6701	1.49288	1.16081	1.47004	1.23586	1.37885	0.636627
blue	SP5448_RS00650		Phenylalanyl-tRNA synthetase domain protein (Bsu YtpR)	0.589715	0.408921	0.750643	1.02662	1.29927	1.05497	0.532479	1.08444	0.592538	0.953376	0.881651	0.882289	-1.96599	-1.8871	-1.92848	-0.504946	-0.776029	-0.658164	0.152246	0.267979	0.497386	-0.280659	-0.371827	-0.257423	0.526687	0.77376	0.203822	-1.6455	-1.82541	-1.79951	-0.543728	-0.205871	-0.314642	0.778954	0.725994	0.981537
blue	SP5448_RS00660		Deoxyadenosine kinase (EC 2.7.1.76) @ Deoxyguanosine kinase (EC 2.7.1.113)	0.548152	0.641572	0.604138	0.438932	0.732276	0.606031	0.728346	0.294818	0.188418	0.362026	1.05815	0.979061	-1.9638	-1.91877	-1.98307	-0.314859	-0.376204	-0.463394	1.50138	1.01676	1.36254	0.20394	0.0817273	-0.062204	0.319308	0.500948	0.931638	-1.82856	-1.94221	-1.99745	-0.342598	-0.423715	-0.0144244	-0.107249	0.280889	0.357461
blue	SP5448_RS00710		hypothetical protein	0.722639	1.58028	1.054	-0.486793	-0.517516	-0.356179	0.588634	-0.262298	-0.509331	-0.58311	-1.05308	-1.0043	-1.79349	-1.37205	-2.16785	0.674678	0.695182	0.481768	-0.477098	-0.0527498	-0.148478	1.02802	0.402263	1.34602	0.709943	0.888523	-0.0322092	-1.81019	-1.40406	-0.641094	1.23248	0.394738	0.0633793	0.30026	1.95562	0.553479
blue	SP5448_RS00730		Short-chain fatty acids transporter	-0.400031	-0.317099	-0.175407	-0.786812	-0.531199	-0.744097	-0.516475	-0.655642	-0.605465	-0.693736	-0.580939	-0.715959	3.11618	2.20264	2.20353	0.28602	0.208962	0.303183	-0.547516	-0.342703	-0.554181	-0.405639	-0.265968	-0.594818	-0.129482	-0.210071	0.138793	1.52532	1.97798	1.21482	-0.328238	-0.43001	-0.486148	-0.863189	-0.669776	-0.626838
blue	SP5448_RS09160			0.0814233	0.459756	0.691719	-0.931379	-0.668017	-0.923652	0.406762	-0.649989	-0.469421	-0.618314	-0.428497	-0.339407	3.54446	2.81386	1.52966	0.340393	0.25402	0.0783151	-1.09964	-0.453895	-0.58651	-0.363024	-0.348214	-1.1205	-0.494738	-0.875314	-0.0858207	0.347247	1.29065	0.643777	0.102336	-0.381178	-0.0281155	-0.569134	-0.49833	-0.651291
blue	SP5448_RS00835		Purine nucleoside ABC transporter, substrate-binding protein	0.208439	0.0913558	-0.252254	-0.321288	-0.392215	-0.114014	0.854093	0.178359	0.414533	1.27574	1.04387	0.954265	-1.86727	-1.76973	-1.97072	-0.019161	-0.0547065	-0.0545749	1.41858	1.04969	1.01925	0.989981	0.719962	0.955874	-0.334885	-0.189321	-0.228755	-1.9318	-2.02492	-1.93779	0.242968	0.0957155	0.30229	0.319588	0.818589	0.510264
blue	SP5448_RS00875		Cystathionine beta-lyase (EC 4.4.1.8)	-0.99862	-0.98259	-1.03563	-1.41189	-1.33975	-1.3342	-0.699703	-0.727557	-0.749311	1.4388	1.74482	1.14942	0.755091	1.03506	0.232793	0.258765	1.0692	0.847831	-0.269665	-0.586854	-0.654509	-0.455386	-0.487042	-0.353711	-1.11805	-1.18394	-1.04868	1.70156	1.19001	1.92468	0.635364	0.306064	0.703219	0.667055	0.124722	-0.347352
blue	SP5448_RS00960		Co-activator of prophage gene expression IbrB	0.320463	0.0299748	-0.182569	-0.960161	-1.23754	-0.555385	-0.931177	0.28018	0.245738	0.408887	-0.756479	0.11081	2.59069	1.86977	2.60404	0.344502	-0.213711	0.253647	-0.630385	-0.951394	-1.25214	-0.912375	-0.786052	-0.834589	-0.270696	0.274481	-0.472377	1.53023	1.59007	1.17247	-0.545808	-0.195002	-0.115301	-0.622267	-0.73321	-0.46734
blue	SP5448_RS00965		hypothetical protein	0.514707	0.253414	-1.2598	0.117032	-0.41475	-0.658206	0.723696	-0.200432	0.887534	-0.585011	-0.188757	-0.570673	-1.32924	-1.06958	-1.80617	-0.124594	0.179267	0.944919	1.04889	0.0331102	-1.14437	-0.0433829	-0.244726	0.603751	-0.365974	0.710361	2.77845	-1.73153	1.47847	-1.11855	1.153	1.59976	0.90371	-0.718179	-0.6144	0.258252
blue	SP5448_RS01030		S-layer homology domain / putative murein endopeptidase	0.881722	1.32597	1.63352	0.811672	1.67095	0.918808	0.65351	0.0148801	0.195055	-0.0159054	0.54588	0.0622071	-1.94455	-1.91583	-1.87517	0.660111	0.680362	0.419232	-0.032757	0.20132	0.127167	-0.264772	0.0984798	-0.428828	-0.643031	-0.554612	-0.283221	-1.87488	-1.83686	-1.4141	1.06861	0.916354	0.762219	-0.10405	-0.214696	-0.244765
blue	SP5448_RS01045		Transcriptional regulator, RofA-like Protein (RALP)	0.670424	1.00791	1.15267	0.778728	1.13055	0.623352	0.0593377	-0.197701	-0.327484	-1.02677	-0.928623	-0.791624	-1.39536	-1.5471	-1.31499	0.708409	0.709059	1.09478	-0.756853	-0.534716	-0.513716	-0.73252	-0.490502	-0.664498	-0.00320809	-0.0628248	-0.248049	-1.56994	-1.35368	-1.26114	1.24128	1.55758	1.31179	1.03376	1.78281	0.858871
blue	SP5448_RS09190			0.578268	0.155574	-0.80284	-0.411919	-0.354516	-0.477688	-0.283231	-0.73934	-0.489502	-0.460586	-0.65465	-0.247999	1.61883	2.0196	0.629444	-0.141045	-0.67048	-0.860748	-0.617353	-0.502154	0.00756321	-0.192219	-0.16744	-0.684354	-0.320817	-0.709334	0.621327	0.380707	0.999657	4.38366	-0.365411	-0.17792	-0.702936	-0.620624	0.150287	0.110193
blue	SP5448_RS01115		DUF124 domain-containing protein	-0.844621	-0.88738	-0.718224	-1.15797	-0.822316	-1.17378	-0.338047	-0.159626	-0.150032	0.522826	0.821326	1.07309	0.940186	1.55506	0.945979	0.509166	0.474098	0.591092	-0.275798	-0.362193	-0.827512	-0.554194	-0.633659	-0.713911	-1.63723	-1.52287	-1.62831	1.89706	1.78603	1.52209	0.755071	1.27194	0.86305	-0.147022	-0.461702	-0.511653
blue	SP5448_RS01155		LSU ribosomal protein L34p	0.782304	1.08723	-0.678412	-0.0218449	-1.08926	-0.201194	1.88675	0.32271	-0.330431	0.185095	-0.496874	0.351313	-1.36475	-1.36475	-1.36475	1.64685	0.43191	-0.855749	0.454125	0.127302	2.1772	-0.823798	1.02402	1.52286	0.331616	0.518989	0.38333	-1.36475	-0.851208	-1.36475	0.276659	0.232164	-0.842943	1.17976	-1.16127	-0.74546
blue	SP5448_RS01160		N-acetylmannosamine-6-phosphate 2-epimerase (EC 5.1.3.9)	-0.151308	-0.317204	-0.35822	-0.693341	-0.850076	-0.524987	-0.349537	-0.645568	-0.659013	-0.581646	-0.569703	-0.660556	2.42849	3.90516	1.22441	-0.234755	0.117719	-0.193851	0.0075669	-0.53842	-0.723264	0.356166	0.49241	0.473002	-0.0948324	-0.0240994	-0.00986037	1.74349	0.955412	0.310568	-0.60136	-0.283338	-0.25517	-0.976412	-0.713358	-1.00452
blue	SP5448_RS01165		ABC transporter, predicted N-acetylneuraminate-binding protein	-0.484379	-0.404492	-0.327786	-0.736381	-0.853631	-0.730511	-0.710972	-0.792777	-0.686145	-0.432491	-0.802845	-0.780687	2.38355	2.96625	1.59231	0.247708	0.480773	0.330788	-0.354763	-0.397922	-0.346515	-0.0176323	0.0338973	-0.135438	-0.380025	-0.402124	-0.281046	1.39798	2.04995	1.77732	-0.13104	-0.376806	-0.364323	-0.795634	-0.756857	-0.777289
blue	SP5448_RS01170		ABC transporter, predicted N-acetylneuraminate transport system permease protein 1	-0.344826	-0.0920312	-0.404312	-0.728315	-0.870891	-0.660674	-0.583338	-0.642647	-0.822709	-0.830979	-0.826692	-0.742015	2.52106	2.07384	2.52223	0.234666	0.415368	0.0893964	-0.289065	-0.630828	-0.662585	0.0722743	0.0553156	0.154047	-0.0726432	-0.15657	-0.095181	1.20192	1.65678	2.09024	-0.186681	-0.475834	-0.225543	-0.924663	-0.961066	-0.857047
blue	SP5448_RS01175		ABC transporter, predicted N-acetylneuraminate transport system permease protein 2	-0.224433	-0.32467	-0.0597855	-0.84474	-1.00195	-0.726571	-0.717627	-0.963249	-1.02474	-0.86949	-0.777754	-0.732591	1.76097	2.23404	2.62685	-0.0158369	0.262004	0.362953	-0.670143	-0.492724	-0.579715	0.421276	0.0709566	0.0902125	0.407849	-0.127964	0.402927	2.07688	1.38444	1.52626	-0.0862958	-0.316623	-0.220306	-0.964775	-1.05162	-0.834023
blue	SP5448_RS01180		FIG01114161: hypothetical protein	-0.107838	0.0664497	-0.289984	-0.870586	-0.839301	-0.968959	-0.720171	-0.925098	-0.621049	-0.903101	-0.807612	-0.701086	1.80422	2.23148	2.91704	0.398469	0.417793	0.101972	-0.170758	-0.696253	-0.499249	-0.142959	-0.0682139	-0.311854	-0.0111759	0.332834	0.32862	1.74736	1.29257	1.62986	0.0497329	-0.291255	-0.405524	-1.09922	-0.97565	-0.891508
blue	SP5448_RS01185		N-acetylneuraminate lyase (EC 4.1.3.3)	-0.49374	-0.33479	-0.272709	-1.01798	-1.18925	-1.23634	-0.972392	-1.05951	-1.14623	-1.0093	-0.47946	-0.814988	1.40634	1.42445	2.29868	1.05027	0.406226	0.625429	-0.0680659	-0.331704	-0.0316564	-0.0279652	0.0025014	-0.0981685	-0.375666	-0.109494	0.539832	2.68063	1.32742	0.919389	0.743043	0.130147	0.468556	-1.42077	-0.778894	-0.75384
blue	SP5448_RS01250		SSU ribosomal protein S12p (S23e)	1.1115	1.6724	0.765019	1.22302	0.696892	1.26292	0.226508	-0.178193	0.044412	0.0645015	-0.210609	0.0136757	-1.86477	-1.99304	-1.97064	0.404282	0.346568	0.40731	0.405686	-0.125183	0.228951	0.496926	0.0754058	0.210041	-0.549689	-0.624512	-0.373438	-1.82373	-1.91573	-1.81781	1.01655	0.301063	0.784149	-0.0354367	0.876654	0.848343
blue	SP5448_RS01255		SSU ribosomal protein S7p (S5e)	0.81463	0.728273	0.125271	1.89845	0.894055	1.51258	0.0879699	-0.0737222	0.196646	-0.29493	-0.149684	-0.207426	-2.02284	-2.01022	-2.01467	0.467534	0.594677	0.146246	0.50075	-0.139872	0.135217	0.477574	0.0692639	0.285925	-0.052506	-0.119153	0.271707	-1.90016	-1.92264	-1.94197	0.571738	0.547817	0.54056	0.406628	0.717448	0.858841
blue	SP5448_RS01265		NAD-dependent glyceraldehyde-3-phosphate dehydrogenase (EC 1.2.1.12)	-0.158437	-0.278365	0.357517	0.161822	1.75261	0.371805	-0.773894	-0.631716	-0.772917	0.610725	0.980122	0.849363	-2.2935	-1.90102	-1.86268	-0.177731	-0.445867	-0.569399	0.375798	0.488	0.69885	-0.0908995	-0.0215763	-0.043421	1.03235	0.997941	0.822769	-1.52028	-1.0603	-1.46467	0.0598804	0.423046	-0.0031937	1.25963	1.51435	1.31329
blue	SP5448_RS01295		Undecaprenyl-phosphate alpha-N-acetylglucosaminyl 1-phosphate transferase (EC 2.7.8.33)	1.65799	1.31949	1.17568	0.0208077	-0.241834	-0.114291	-0.132216	-0.0106301	-0.451197	0.50702	0.677003	0.765699	-1.78381	-1.83642	-1.76685	0.206996	0.483448	0.127329	-0.086506	-0.160199	-0.119857	1.16138	0.871696	1.71883	-0.101394	-0.222238	-0.396949	-1.67999	-1.9309	-1.84316	0.795381	0.621326	1.08882	-0.00154977	-0.0306468	-0.288251
blue	SP5448_RS01325		D-alanyl-D-alanine carboxypeptidase (EC 3.4.16.4)	1.58055	2.09388	0.74562	0.214713	0.280546	0.338235	-0.146952	-0.122638	-0.0292809	-1.04841	-0.986423	-1.02842	-1.41005	-1.31266	-1.18056	0.667895	1.32511	0.95193	-0.906444	-1.25076	-1.22388	-0.1805	-0.244553	-0.0830918	-0.294102	-0.419393	0.238979	-1.03969	-1.0753	-1.15196	1.42584	1.17891	1.24798	0.530354	1.4169	0.897607
blue	SP5448_RS01435		CTP synthase (EC 6.3.4.2)	0.729685	0.703852	0.0568639	1.62256	0.578385	1.53022	0.01559	0.220327	0.151469	0.493118	-0.144606	0.266847	-1.61438	-1.6583	-1.66712	0.130968	0.043336	0.0885049	1.26671	0.0428002	0.144016	1.67365	0.800109	0.887202	0.671862	0.855592	0.806782	-1.52792	-1.77655	-1.67041	-0.00352126	-0.223001	-0.00788442	-1.16561	-1.25455	-1.06661
blue	SP5448_RS01455		LSU ribosomal protein L28p @ LSU ribosomal protein L28p, zinc-independent	0.668901	1.34117	0.396371	-0.229186	-0.231303	0.0787524	0.369289	1.57937	0.682556	0.327034	0.304342	-0.0555228	-1.88225	-1.99571	-2.04399	-0.226845	0.163665	0.472192	0.315491	0.263471	-0.137222	0.230332	0.213989	0.39482	-0.0622328	0.0176028	-0.0669049	-1.95759	-2.02008	-1.9093	0.594794	0.733898	0.559219	1.72765	0.581378	0.801864
blue	SP5448_RS01460		Mobile element protein	-0.623262	0.00449847	-0.547791	-0.576735	-0.643474	-0.618116	-0.514554	-0.905071	-0.559177	-0.919918	-0.845002	-0.582522	1.93631	1.37098	1.85126	0.135517	-0.0480942	0.0288418	-0.175392	-0.213428	-0.219007	0.0488109	-0.0335986	-0.54933	-0.706384	-0.381117	-0.112212	1.48911	2.42797	3.19636	-0.353044	-0.264241	-0.395555	-0.651807	-0.344526	-0.706301
blue	SP5448_RS01475		Dihydroxyacetone kinase-like protein, phosphatase domain / Dihydroxyacetone kinase-like protein, kinase domain	0.89584	0.57158	0.819947	1.12082	0.987571	1.00227	-0.045649	0.835524	0.683092	0.654012	0.640287	0.702641	-1.93887	-2.06359	-2.13322	-0.327497	-0.372	-0.233333	0.0557845	0.00839097	-0.140496	0.149026	0.290932	0.753169	0.403864	0.459159	0.34999	-1.90455	-2.03403	-1.99172	-0.108244	0.0253163	0.138319	1.05685	0.722022	-0.0332047
blue	SP5448_RS01490		Phosphoglycerate kinase (EC 2.7.2.3)	0.32606	0.242011	0.849711	1.07908	1.64394	1.26646	0.186359	0.538321	0.507335	0.643329	0.964087	0.810518	-2.08269	-1.95735	-2.14328	-0.243811	-0.293074	-0.212324	0.0872334	0.0962447	0.466652	0.16265	-0.0492423	0.00241914	0.329274	0.473287	0.417256	-1.77275	-1.67619	-1.82207	-0.656932	-0.213063	-0.510172	1.15512	0.822022	0.563609
blue	SP5448_RS01545		Uridine phosphorylase (EC 2.4.2.3)	-0.669048	-0.615862	-0.480919	-0.592292	-0.593859	-0.600879	-0.529491	-0.559739	-0.507422	-0.70782	-0.723696	-0.58598	3.20393	2.65192	1.88137	-0.460645	-0.466839	-0.239931	-0.678292	-0.445131	-0.385591	0.362079	0.290381	0.321181	-0.550134	-0.601523	-0.624261	1.82057	1.4011	0.996067	-0.538116	-0.502782	-0.451539	-0.0254007	-0.135378	0.343968
blue	SP5448_RS01550		Na+ dependent nucleoside transporter NupC	-0.521351	-0.376977	-0.103791	-0.783835	-0.913531	-0.758464	-0.452491	-0.432396	-0.446917	-0.356238	-0.245965	-0.628686	3.07283	2.23935	2.19175	-0.666468	-0.655901	-0.520611	-0.57829	-0.580818	-0.281302	0.190391	-0.0510404	-0.115918	0.047006	0.384213	0.232903	1.71575	1.59641	1.05595	-0.951635	-1.13114	-0.957853	-0.237588	-0.302496	0.325143
blue	SP5448_RS01555		Deoxyribose-phosphate aldolase (EC 4.1.2.4)	-0.512882	-0.695247	-0.4714	-0.593443	-0.45764	-0.415095	-0.373059	-0.165468	-0.023679	0.241351	-0.265598	-0.00107943	2.99149	2.45302	1.50304	-0.59271	-0.577669	-0.374702	-0.47426	-0.551246	-0.438424	-0.0430195	-0.234419	-0.0742447	-0.184727	-0.21165	-0.267163	2.32275	1.71168	1.29681	-1.0726	-1.04548	-0.990742	-0.663266	-0.554415	-0.19482
blue	SP5448_RS01580		Nucleoid-associated protein YaaK	0.368943	0.366408	0.778303	-0.564645	-0.306388	-0.238219	0.626312	0.592012	0.41224	1.39607	0.888076	0.665181	-2.07373	-2.15227	-1.99833	-0.111507	0.0630607	-0.013638	0.544241	0.929621	0.678746	-0.0259321	0.0535469	0.239987	1.08478	1.21768	0.956674	-1.94723	-1.86536	-1.88833	0.134801	-0.0480324	0.265784	0.586842	0.280755	0.103541
blue	SP5448_RS01610		Aquaporin (Major Intrinsic Protein Family)	0.708074	0.752457	1.33553	1.24708	1.60295	1.46655	0.265768	0.74153	0.651657	0.0576619	0.387479	0.122655	-1.96806	-1.96682	-1.93633	-0.309074	-0.218221	-0.327057	0.0367136	0.242438	0.212431	0.244699	-0.0382871	-0.125012	0.0969238	0.18773	0.118404	-1.9357	-1.92264	-1.89816	-0.134059	0.239373	0.0453915	0.725173	0.333089	0.957645
blue	SP5448_RS01710		SSU ribosomal protein S18p @ SSU ribosomal protein S18p, zinc-independent	0.261103	0.196781	0.309456	0.146828	0.396492	0.105385	0.261555	0.310028	0.442042	-0.0575162	0.173756	0.0220462	-1.97183	-1.97265	-1.88933	0.463464	0.688117	0.3653	-0.139459	0.874596	0.680738	-0.568123	-0.518066	-0.622576	1.68196	1.30388	1.01093	-1.97898	-1.98347	-1.903	0.542845	0.838851	0.4888	0.727773	0.368699	0.943574
blue	SP5448_RS01715		Integral membrane protein	0.620051	0.708656	0.852874	0.144357	0.793132	-0.0610598	0.967329	0.141914	0.314568	-0.108259	0.870495	0.598759	-2.03727	-2.06195	-2.05837	-0.0461349	0.0431818	-0.429466	0.170217	0.958918	0.881477	0.953265	0.739625	1.31795	0.0814535	-0.175223	0.405039	-2.07322	-1.93422	-1.9249	0.0915307	-0.0310991	0.0461072	0.00966739	0.404341	0.826266
blue	SP5448_RS01720		Magnesium and cobalt transport protein CorA	1.26033	1.32732	1.61972	0.775162	1.17937	0.762625	0.125277	-0.319131	-0.278215	-0.232752	0.301363	0.288611	-1.82471	-1.83074	-1.81501	0.204662	0.09934	0.131299	-0.396439	0.113772	0.213602	1.11883	1.4631	1.23344	-1.07562	-1.04598	-0.936787	-1.61231	-1.52064	-1.39131	0.241224	0.300364	0.326187	0.10656	0.438805	0.648677
blue	SP5448_RS01800		Protein translocase subunit SecA	0.659571	0.56204	0.395926	0.782262	0.664311	0.533258	0.633207	0.483837	0.623388	1.49071	1.09047	1.56476	-1.89375	-1.9504	-2.07038	-0.104788	-0.315038	0.0311784	0.0494897	0.138853	0.129952	0.10271	0.178286	0.16885	-0.115559	-0.315055	0.083413	-1.90263	-1.95362	-1.92381	0.175575	-0.182328	-0.23154	0.714491	1.41655	0.285799
blue	SP5448_RS01880		ABC transporter, permease protein	0.0407318	0.422368	0.844063	0.719472	0.908166	0.792573	-0.00997453	-0.323716	-0.139602	-0.47271	-0.344346	-0.492633	-1.78689	-1.80177	-1.84249	0.232404	0.164386	0.0349361	-0.313435	-0.104836	0.186507	0.857744	0.515085	0.14465	0.125147	0.0818447	-0.288502	-1.87955	-1.90233	-1.81285	1.15038	0.94344	1.02287	1.06673	1.42666	1.83547
blue	SP5448_RS01935		hypothetical protein	0.844387	-0.657401	2.23368	0.0572393	-0.258477	0.791828	-0.630519	-0.554463	-1.05485	-1.07903	-0.257222	0.118215	-1.63738	-0.697359	-0.932554	-0.544939	0.357973	0.0644424	0.806129	-0.917919	-0.936237	1.23164	1.04132	0.976786	1.29077	0.0847826	2.52053	-0.742761	-2.11677	0.449303	0.0603913	0.104278	0.057205	-0.338952	0.935174	-0.669226
blue	SP5448_RS01970	dnaK	Chaperone protein DnaK	-0.673027	-0.718315	-0.72324	-0.363632	-0.352394	-0.434054	-0.694753	-0.771015	-0.687124	-0.590484	-0.609787	-0.674876	2.03916	1.997	2.32558	0.480609	0.444973	0.51234	-0.339281	-0.587268	-0.782427	-0.832703	-0.911365	-0.986221	-0.109819	-0.103012	-0.256216	1.6437	2.04794	1.65618	0.596218	0.415066	0.476622	-0.738845	-0.6776	-1.01792
blue	SP5448_RS02120		tRNA (guanine(46)-N(7))-methyltransferase (EC 2.1.1.33)	1.15122	1.08445	1.14616	0.0541479	0.247137	0.47462	-0.0834082	0.653019	0.676336	0.774262	0.90053	0.828621	-2.02706	-2.06782	-2.15573	-0.0504185	-0.0344734	0.0175089	-0.0298893	0.198252	-0.488761	0.112692	0.678356	0.251313	-0.0118539	-0.0708241	0.186381	-1.99017	-1.91005	-1.88332	0.0940402	0.295566	0.248753	1.23488	0.920238	0.575285
blue	SP5448_RS02160		hypothetical protein	0.0686144	0.437156	-0.791015	-0.154579	-0.960689	-1.17421	-1.44625	-1.15116	-1.21423	-0.612769	-0.983227	-0.0574146	1.30677	1.37466	-0.191109	-0.154143	2.05798	1.00378	-0.899964	0.0745899	0.00805395	0.114105	-0.524008	-0.873879	0.0297446	-1.0777	0.25594	2.0208	0.986072	0.534883	1.67743	0.774146	1.58527	-0.662492	0.00231311	-1.38347
blue	SP5448_RS09235		Phage protein	-0.400351	-0.309266	-0.372049	-0.483195	-0.561483	-0.71027	-0.110476	-0.50298	-0.698582	-1.07196	-0.812302	-1.08863	0.922117	0.61358	4.53466	-0.0336579	0.571129	0.676491	-0.278496	-0.368452	-0.839037	-0.288563	-0.418184	-0.476877	-0.0511689	0.0924465	-0.163785	1.94711	0.530799	0.365216	0.885516	-0.12444	0.255943	-0.664392	-0.0422083	-0.524195
blue	SP5448_RS02165		Phage protein	-1.06479	0.362361	-0.293301	-0.401581	-0.973912	-0.546444	-0.902535	-0.438497	-0.655877	-1.00332	-1.18471	-1.00848	0.441939	0.896834	1.98289	0.555775	1.26206	-0.103571	-0.071882	-0.360917	-0.204113	-0.057639	-0.418226	-0.177645	0.0449489	-0.0792618	0.180776	3.95124	0.537447	1.08655	0.424691	0.757231	0.0666588	-0.898703	-0.82359	-0.882404
blue	SP5448_RS02175		Phage protein	-0.538854	-0.393306	-0.774111	-0.39662	-1.10878	-0.689936	-0.593783	-0.48301	-0.784893	-0.544336	-0.655947	-1.10486	-0.436971	1.95144	2.97361	0.311169	1.95125	1.42131	0.515859	-1.12096	-0.322047	-0.296047	-0.557107	-1.09753	0.212002	0.200166	0.916921	0.304	0.992218	0.990748	-0.415541	0.79305	1.0054	-0.17561	-0.918506	-1.13041
blue	SP5448_RS02180		Phage protein	-0.594255	-0.431195	-0.600459	-0.429999	-0.300162	-0.270547	-0.477716	-0.717226	-0.664326	-0.567409	-0.912383	-0.548898	1.64206	1.63459	1.17902	0.406813	0.113368	-0.0908704	-0.623159	-0.629188	-0.886639	-0.655517	-0.488486	-0.969761	0.784766	0.184985	0.0483489	2.31814	3.50279	0.910445	0.116614	0.110295	0.17412	-0.728251	-0.555753	-0.984159
blue	SP5448_RS02185		Phage protein	-0.107718	-0.414742	-1.05567	-0.147629	-0.651708	-0.187417	-1.20514	-1.06358	-0.869616	-0.784916	-0.784929	-0.865721	2.02983	1.63405	0.826391	0.641118	0.596182	0.637743	-0.636007	-0.522303	-0.511004	-0.663057	-0.864862	-1.31399	0.717937	0.768605	0.371504	1.99708	1.95509	1.84286	0.380884	-0.239295	0.694332	-0.67595	-0.198728	-1.32963
blue	SP5448_RS02190		Phage protein	-0.667427	-0.633011	-0.774476	0.0284371	-0.707963	-0.107638	-0.982026	-0.699817	-0.823392	-0.84306	-0.581492	-0.465715	1.16585	1.1222	1.55869	-0.0836914	0.351475	0.13818	-0.239299	-0.35117	-0.45844	-0.900943	-1.17111	-0.934579	0.729821	1.08686	0.65181	2.73519	1.91995	2.35501	0.462314	-0.339842	-0.311975	-0.540226	-0.81881	-0.869675
blue	SP5448_RS02195		Phage protein	-0.149519	-0.301662	-0.615444	-0.343979	-0.718127	-0.516737	-0.499602	-0.625132	-0.566807	-0.465259	-0.448552	-0.763405	1.98265	2.14652	2.19885	-0.0865646	-0.296923	-0.2366	-0.0467706	-0.239137	-0.547563	-0.967985	-1.10334	-0.938327	0.466644	0.870561	0.632874	1.9697	2.16053	1.49075	-0.240449	-0.308627	-0.310553	-0.738665	-0.714944	-1.1284
blue	SP5448_RS02200		DNA polymerase, phage-associated	-0.140126	-0.00457236	-0.496697	-0.464022	-0.860123	-0.51724	-0.733746	-0.590994	-0.732396	-0.136561	-0.826752	-0.916863	1.90486	1.30581	1.57751	0.15941	0.379174	0.269066	-0.0951153	-0.516525	-0.492727	-0.748277	-0.828414	-1.17026	0.409847	0.857765	0.137686	2.24269	2.21656	2.17811	-0.0904626	-0.196514	0.195515	-1.06203	-0.915133	-1.29845
blue	SP5448_RS02205		DNA primase, phage associated	-0.0780915	-0.167175	-0.42203	-0.69632	-1.24128	-0.705777	-0.800289	-0.916279	-0.910742	-0.929596	-0.864589	-0.619117	1.41336	1.72594	1.22419	0.509196	0.300351	0.765333	-0.176461	-0.509443	-0.0640962	-0.846159	-0.850012	-0.538839	0.70374	0.433399	0.455735	2.11847	2.53089	1.70859	0.215982	0.0358824	0.413098	-0.755024	-1.21033	-1.2525
blue	SP5448_RS02210		Phage protein	0.347539	-0.77004	-0.083974	-0.559948	-0.448288	-0.777288	-1.11949	-0.748024	-0.767964	-0.650569	-0.664204	-0.459105	0.415324	0.350108	0.387847	0.0186144	0.107405	0.0320877	-1.06068	0.416068	0.272343	-0.543626	-0.30908	-0.208521	0.343248	-0.0875137	0.626457	3.18254	3.76241	0.696219	-0.388625	-0.583816	0.69942	0.0088594	-0.961543	-0.474185
blue	SP5448_RS02215		DNA helicase (EC 3.6.4.12), phage-associated	0.0275433	0.313871	-0.180967	-0.504778	-0.45652	-0.490821	-1.18256	-1.03461	-0.798017	-0.541044	-1.06783	-0.280068	0.8361	2.18642	1.55809	-0.095958	0.239685	-0.0306654	-0.550459	-0.543246	-0.652672	-0.643557	-0.403432	-1.0764	0.69299	0.68934	0.805181	2.5195	2.21237	1.39239	0.0642088	-0.250174	0.550493	-1.00531	-1.10407	-1.19501
blue	SP5448_RS02225		DNA modification methyltransferase (EC 2.1.1.-)	0.573765	0.649206	-0.279786	-0.52003	-1.26646	-0.607731	-0.172836	-1.11816	-1.03182	-0.25064	-1.42276	-0.739914	1.6357	1.69813	1.70122	0.613527	0.789179	0.688522	1.02748	0.610851	0.126619	-0.230878	-0.466872	-1.07392	1.21373	-0.00601415	0.846267	-0.164987	1.04635	1.18357	0.126427	-0.440585	0.418005	-2.07978	-1.55122	-1.52416
blue	SP5448_RS02345		Phage protein	0.476255	0.257328	0.055921	-1.20101	-1.02024	-1.24027	-0.66838	-0.481568	-0.539083	-0.869883	-0.824998	-0.627751	1.38419	1.17378	0.800915	-0.416998	-0.282211	-0.240022	0.217424	0.389082	-0.013693	-0.230589	-0.53192	-0.276852	0.58071	1.08868	0.591291	2.06444	2.77113	2.07865	-0.214937	-0.215552	-0.269113	-1.24158	-1.26806	-1.25506
blue	SP5448_RS02350		Phage protein	0.92477	0.0477762	0.499651	-1.21847	-1.11343	-1.47268	-1.00154	-0.771334	-0.479257	-0.978187	-1.06506	-0.427932	0.576472	1.7853	1.70716	-0.0860424	0.878712	0.678064	-0.404771	0.664483	-0.135375	0.302132	0.377102	-0.141285	0.218147	0.230887	0.14893	0.807076	1.9844	1.98222	0.349187	-0.0437305	-0.0561606	-1.63249	-1.58192	-1.5528
blue	SP5448_RS02375		Paratox	0.551849	0.566522	0.966116	-0.715373	-0.0691963	-0.976777	-1.22234	-0.100114	-0.0962629	0.00290396	-1.08955	-1.3843	2.16809	1.47133	-1.3843	0.34663	-0.0258896	-0.275048	0.50324	-0.745596	0.232992	-0.111855	0.00812945	-0.40359	-0.328058	-0.104761	-0.762334	2.50874	2.13303	1.49197	-0.435279	0.185678	0.131914	-0.970996	-1.3843	-0.68321
blue	SP5448_RS02420		Copper-translocating P-type ATPase (EC 3.6.3.4)	-0.750755	-0.665308	-0.849979	-0.760908	-0.984656	-0.783287	-0.747087	-0.69073	-0.713557	1.98166	0.956474	1.11897	1.63528	2.07827	2.2707	0.253567	0.296586	0.320144	-0.263121	-0.506581	-0.57617	-0.777549	-0.876502	-0.891581	-0.486678	-0.222877	-0.545625	1.16588	1.10553	1.06698	0.431828	0.0046579	0.596568	-1.0418	-1.10207	-1.04626
blue	SP5448_RS02425		Copper chaperone	-0.521705	-0.588149	-0.688918	-0.629179	-0.638213	-0.548074	-0.717362	-0.614395	-0.621693	0.791449	0.358185	0.634254	1.85826	2.81966	2.78715	-0.504481	-0.210302	-0.222972	-0.52925	-0.562536	-0.646142	-0.58369	-0.586569	-0.651267	-0.0869669	-0.0635901	0.275721	0.890326	1.82267	1.53065	-0.532807	-0.541248	-0.414887	-0.646607	-0.644623	-0.772692
blue	SP5448_RS02430		Lactose phosphotransferase system repressor	-0.535315	-0.475625	-0.400154	-1.01157	-0.843165	-0.965602	-0.380153	-0.372604	-0.342639	-0.612064	-0.475479	-0.415615	2.62341	2.39705	1.52645	0.126653	0.0119687	0.0196004	-0.646348	-0.440353	-0.610989	-0.657132	-0.71253	-0.783902	-1.00375	-1.01496	-0.936465	1.61387	2.0087	1.72222	0.308421	0.318061	0.361505	0.241975	0.219344	0.137188
blue	SP5448_RS02435		PTS system, galactose-specific IIA component (EC 2.7.1.204)	-0.436089	-0.417806	-0.436303	-0.441622	-0.441989	-0.431958	-0.419182	-0.431262	-0.433521	-0.433557	-0.444726	-0.446515	2.85927	2.72426	2.69695	-0.353688	-0.380601	-0.379608	-0.435854	-0.446868	-0.44692	-0.412655	-0.410463	-0.42141	-0.432483	-0.393326	-0.421972	1.51684	1.5676	1.39045	-0.42397	-0.442651	-0.428192	-0.442973	-0.44151	-0.425706
blue	SP5448_RS02440		PTS system, galactose-specific IIB component (EC 2.7.1.204)	-0.424979	-0.429846	-0.444616	-0.441953	-0.443474	-0.448134	-0.437133	-0.428106	-0.443775	-0.430676	-0.447445	-0.457428	2.65273	2.74392	2.79925	-0.389973	-0.390739	-0.384031	-0.433937	-0.426788	-0.425624	-0.393367	-0.397866	-0.399787	-0.391612	-0.426197	-0.413648	1.48377	1.58431	1.54914	-0.446373	-0.434008	-0.438473	-0.457438	-0.429457	-0.456251
blue	SP5448_RS02445		PTS system, galactose-specific IIC component	-0.422939	-0.425962	-0.424761	-0.428936	-0.434066	-0.427561	-0.43287	-0.439183	-0.439686	-0.433117	-0.433762	-0.433368	2.40326	2.68848	3.08827	-0.39179	-0.395925	-0.38545	-0.434615	-0.43387	-0.430634	-0.410302	-0.42115	-0.416226	-0.421155	-0.408481	-0.427151	1.7662	1.39704	1.40249	-0.422355	-0.438077	-0.428257	-0.440322	-0.437981	-0.425791
blue	SP5448_RS02450		Galactose-6-phosphate isomerase, LacA subunit (EC 5.3.1.26)	-0.439688	-0.428714	-0.434229	-0.472512	-0.453307	-0.467793	-0.436432	-0.495931	-0.458985	-0.462996	-0.443603	-0.465196	2.71884	2.8231	2.22494	-0.406844	-0.378465	-0.448639	-0.474022	-0.460813	-0.489129	-0.329965	-0.366891	-0.312857	-0.363308	-0.318289	-0.311463	1.87007	1.68735	1.6292	-0.433413	-0.467224	-0.435195	-0.502257	-0.498864	-0.496477
blue	SP5448_RS02455		Galactose-6-phosphate isomerase, LacB subunit (EC 5.3.1.26)	-0.449165	-0.445711	-0.427848	-0.493921	-0.476905	-0.48104	-0.474688	-0.49194	-0.462	-0.499503	-0.487746	-0.489812	2.73182	2.74153	2.3554	-0.37172	-0.425961	-0.360932	-0.489987	-0.449028	-0.42083	-0.252553	-0.277305	-0.296065	-0.375491	-0.321142	-0.359733	1.79585	1.74379	1.57241	-0.449377	-0.429243	-0.463482	-0.523832	-0.516693	-0.477137
blue	SP5448_RS09250			-0.435282	-0.416465	-0.431421	-0.464694	-0.459065	-0.460435	-0.472405	-0.476027	-0.467295	-0.465873	-0.446089	-0.460648	2.78398	2.70961	2.26135	-0.42566	-0.440604	-0.400712	-0.445781	-0.452987	-0.482228	-0.349074	-0.354216	-0.344929	-0.38832	-0.368955	-0.342138	1.79609	1.75323	1.67885	-0.427493	-0.432869	-0.420963	-0.492979	-0.480445	-0.477059
blue	SP5448_RS02465		Tagatose 1,6-bisphosphate aldolase (EC 4.1.2.40)	-0.443533	-0.438815	-0.412109	-0.491659	-0.4842	-0.471025	-0.431487	-0.436567	-0.43963	-0.430564	-0.407401	-0.406032	2.65734	2.74904	2.54243	-0.401504	-0.40179	-0.404478	-0.414943	-0.417249	-0.3954	-0.376191	-0.368421	-0.40597	-0.414345	-0.423518	-0.424529	1.78527	1.57025	1.62905	-0.445308	-0.445477	-0.421154	-0.500294	-0.508708	-0.47107
blue	SP5448_RS02470		UPF0126 membrane protein YvgT	0.514651	0.51344	0.458212	-1.14533	-1.08665	-1.28544	-0.531566	-0.625908	-0.72469	-0.0707378	0.0269958	0.28123	2.61346	2.81532	2.62323	0.144606	-0.421471	0.371312	-0.914542	-0.962445	-0.748193	-0.221612	-0.825975	-0.580267	-0.683336	-0.403962	-0.704688	0.89716	0.0171502	0.856503	-0.308447	-0.484158	0.307076	0.519719	-0.317423	0.0867672
blue	SP5448_RS02475		Hydrolase, HAD superfamily	0.322715	0.29409	0.376148	-0.386511	-0.295696	-0.483667	-0.430438	-0.47168	-0.503873	0.522752	-0.303449	0.0469928	3.07249	2.39151	1.71551	-0.521216	-0.344362	-0.27536	-0.819644	-1.15325	-0.999172	-1.23321	-1.17126	-0.911936	-0.166235	-0.284926	-0.00717367	1.30202	0.59091	2.16569	-0.524066	-0.63783	-0.230624	-0.0662346	-0.0397539	-0.539254
blue	SP5448_RS02485		DegV family protein	0.987444	1.07963	1.31494	0.876434	1.30798	0.944459	0.484974	1.15354	0.774287	-0.0975583	0.00984615	0.0663505	-1.77298	-1.77576	-1.79652	-0.642484	-0.563831	-0.556694	0.139844	0.436269	0.635022	1.04449	1.30961	0.812709	-0.527735	-0.385014	-0.317999	-1.75507	-1.71755	-1.7244	-0.418437	-0.461898	-0.406556	0.405902	0.428399	0.708359
blue	SP5448_RS02505		oxidoreductase of aldo/keto reductase family, subgroup 1	-0.60094	-0.652894	-0.671439	-0.581846	-0.635669	-0.563617	-0.648127	-0.61106	-0.595693	-0.591445	-0.596555	-0.604637	1.82513	2.22908	2.02571	0.428239	0.484664	0.496178	-0.307204	-0.454764	-0.478768	-0.433822	-0.479969	-0.472692	-0.402648	-0.347459	-0.487514	2.67982	2.03027	1.67284	-0.156262	-0.286248	-0.0896426	-0.679443	-0.675013	-0.766556
blue	SP5448_RS02515	glyQ	Glycyl-tRNA synthetase alpha chain (EC 6.1.1.14)	-0.602933	-0.498056	-0.638872	0.00272115	-0.215692	0.189152	1.01312	0.563278	0.722935	1.93118	1.68525	1.76834	-1.97168	-1.82657	-2.17582	-0.384799	-0.296172	-0.139809	0.851488	0.463121	0.817542	0.259103	-0.219285	-0.309585	0.248562	0.245575	-0.0415253	-1.31074	-1.51411	-1.33234	0.282314	-0.219021	0.125266	0.810322	1.10166	0.616072
blue	SP5448_RS02525		UPF0291 protein YnzC	0.397698	0.864623	-0.155307	-0.951906	-0.928368	-0.534868	0.35634	1.15897	0.377613	1.72781	0.233741	1.0102	-1.37435	-1.39064	-1.79604	-1.11243	-0.54836	-0.293765	0.4674	0.206077	0.114449	-0.146476	0.331709	0.814415	1.73302	2.24497	0.753308	-1.66876	-1.05282	-1.18481	-0.622434	-0.739673	-0.239107	0.612755	1.13394	0.201064
blue	SP5448_RS02540		Alpha-glycerophosphate oxidase (EC 1.1.3.21)	-0.198153	-0.307925	-0.637124	-0.0656329	-0.172604	0.0505842	-0.879614	-0.890645	-0.695202	-0.559037	-0.660403	-0.823393	1.79201	1.64676	1.33126	0.499182	0.952074	0.534875	-0.636747	-0.730741	-0.610925	-0.142023	-0.355912	-0.464819	0.914475	1.15588	0.162735	2.59319	0.864673	2.13098	-0.962063	-0.620442	-0.727237	-1.20159	-1.03257	-1.25388
blue	SP5448_RS02545		Glycerol uptake facilitator protein	-0.421963	-0.663963	-0.563336	-0.48654	-0.46132	-0.351249	-0.515699	-0.793967	-0.783373	-0.594008	-0.469174	-0.708924	1.74266	1.62137	3.34128	0.451068	-0.0707414	0.370078	-0.245942	-0.343526	-0.565636	-0.196195	-0.457418	-0.430229	0.507212	-0.118429	0.00640892	1.71189	1.4994	2.0809	-0.632911	-0.385933	-0.606518	-0.629531	-1.0175	-0.818237
blue	SP5448_RS02550		NADH peroxidase (EC 1.11.1.1)	-0.404216	-0.206186	0.0501308	-0.518072	-0.576521	-0.219941	-0.0273756	-0.563235	-0.634798	-0.122222	0.147652	-0.630567	3.59288	1.79705	2.0302	-0.208391	-0.185071	0.200946	-0.350459	-0.674275	-0.432778	-0.655371	-0.569596	-0.816506	0.258486	0.326124	0.29991	1.78159	1.36211	0.950588	-0.753107	-0.750004	-0.737444	-0.926691	-0.995254	-0.839575
blue	SP5448_RS02555		Trans-acting positive regulator	-0.388187	-0.387384	-0.265324	-0.634301	-0.598379	-0.469026	-0.479766	-0.64935	-0.585617	-0.362167	-0.176029	-0.556816	2.95219	2.1658	1.73713	0.797204	0.619254	0.0268865	-0.817418	-0.806426	-0.464406	-0.386069	-0.427648	-0.519806	0.110997	0.0400273	0.708879	1.54584	1.83305	1.4497	-0.75345	-0.909186	-0.755816	-0.83582	-0.987681	-0.770891
blue	SP5448_RS02615		Cell division protein FtsI [Peptidoglycan synthetase] (EC 2.4.1.129)	0.718555	0.727514	0.673256	0.613154	0.391445	0.605157	0.325913	0.0276949	0.096761	0.889918	0.741072	0.947384	-2.08971	-2.10124	-2.20115	0.347462	0.43384	0.382016	0.581762	0.567661	0.599537	0.417346	0.397263	-0.0459519	0.125348	0.155126	0.406433	-2.07372	-2.01517	-2.03435	0.8707	0.694399	0.754477	-0.382413	-0.318492	-0.228999
blue	SP5448_RS02625		DEAD-box ATP-dependent RNA helicase CshB (EC 3.6.4.13)	1.40138	1.14208	0.480819	1.00558	0.354263	0.970498	0.24786	-0.0875706	0.134176	1.02528	0.399038	1.13375	-1.7455	-1.93505	-1.9197	-0.235705	-0.234954	-0.137106	1.51782	0.554602	0.821553	0.376134	0.427894	0.120829	-0.551691	-0.640156	-0.314342	-1.94715	-1.9094	-1.80221	0.112056	-0.349064	0.330069	0.548847	0.750262	-0.0451968
blue	SP5448_RS02645		Thioredoxin reductase (EC 1.8.1.9)	0.843663	0.716546	0.481824	1.54153	1.27698	1.33521	-0.228642	0.238407	-0.137843	0.150422	0.285166	0.204212	-2.02886	-2.13389	-2.26903	0.00722557	-0.0684189	-0.243896	0.447369	0.286247	0.41412	0.789036	0.921218	0.582909	0.423287	0.911755	0.913616	-1.84256	-1.8243	-1.56796	-0.192684	-0.108538	0.0663625	0.255379	-0.431941	-0.0139239
blue	SP5448_RS02665		Aminopeptidase C (EC 3.4.22.40)	0.464873	0.560931	0.763703	1.28469	1.2457	1.4689	0.789587	1.04503	0.814213	0.475981	0.54411	0.489401	-1.51503	-1.67844	-1.6805	-0.908829	-0.974615	-0.801296	0.327821	0.068213	0.0717616	-0.163236	-0.378725	-0.330209	0.0540631	0.291542	0.132782	-1.40205	-1.45665	-1.37492	-0.922375	-0.793531	-0.823898	1.78891	1.33592	1.18618
blue	SP5448_RS02680		UPF0398 protein YpsA	0.954339	0.605802	1.18069	0.381446	0.520174	0.248642	-0.278359	0.252995	0.212511	0.215236	0.626475	0.359218	-1.5682	-2.23669	-1.76043	1.05904	-0.632291	0.51608	0.199541	1.03361	1.76517	0.456973	0.765594	-0.503348	-1.09973	-0.478673	-0.912377	-1.74063	-1.21837	-1.87064	0.585106	0.595868	1.52409	0.295466	0.174258	-0.228571
blue	SP5448_RS02745		DNA-directed RNA polymerase omega subunit (EC 2.7.7.6)	1.27564	0.737302	0.478888	-0.172387	0.552383	-0.00532319	0.674179	0.284868	0.874739	0.620442	-0.309324	0.683886	-1.87828	-1.97158	-1.96453	0.525022	0.070959	0.255148	-0.0511672	0.486615	0.0678838	-0.389256	-0.10545	-0.0380749	-0.227528	-0.787571	-0.327819	-1.77742	-1.72289	-1.76765	0.699671	0.729578	0.548792	0.651381	2.28478	0.994104
blue	SP5448_RS02795		General stress protein 13	0.925564	0.755684	-0.0272832	-0.913599	-0.635548	-0.155946	0.698602	0.605579	0.41485	1.72501	-0.00848069	1.92275	-1.61832	-1.70329	-1.93609	0.0173056	0.537943	0.0510887	0.429338	0.749282	0.300399	-0.4272	-0.335654	-0.580464	0.435921	1.53646	1.31685	-1.62795	-1.6358	-1.69924	-0.246197	0.708411	0.30236	0.500901	0.0359172	-0.419157
blue	SP5448_RS02820		Ribosome hibernation promoting factor Hpf	-0.765826	-0.95375	-0.742901	-0.744397	-0.356387	-0.737084	0.440519	0.772156	0.629833	0.10419	-0.0184998	0.022827	1.89557	1.97973	1.25788	1.08763	1.08371	1.0916	-0.494898	-0.22899	-0.677048	-1.1587	-1.06348	-1.07636	-1.04522	-1.07099	-1.05791	1.63718	2.11428	1.11164	-0.65401	-0.648893	-0.769644	-0.323866	-0.347035	-0.292858
blue	SP5448_RS02885		alpha-mannosidase (EC 3.2.1.24)	-0.525157	-0.526999	-0.501913	-0.481139	-0.436788	-0.500829	-0.569527	-0.616189	-0.603511	-0.634896	-0.58543	-0.609097	2.30623	2.0035	2.60648	0.404152	0.374691	0.394727	-0.655191	-0.623738	-0.610558	-0.645493	-0.650323	-0.687222	-0.374335	-0.399064	-0.343186	2.06654	1.90554	1.75046	-0.256852	-0.333726	-0.321891	-0.478515	-0.397223	-0.443538
blue	SP5448_RS02890		hypothetical protein	-0.649445	-0.581991	-0.598678	-0.508293	-0.554707	-0.622565	-0.58501	-0.697834	-0.571787	-0.60595	-0.63244	-0.665338	2.4733	2.21242	2.34409	0.633791	0.583877	0.838128	-0.599242	-0.663615	-0.666002	-0.726837	-0.752774	-0.78668	-0.65508	-0.55171	-0.505651	1.54426	1.63177	1.70481	0.233491	0.0208073	0.275791	-0.398324	-0.463297	-0.453283
blue	SP5448_RS02895		Transcriptional repressor of arabinoside utilization operon, GntR family	-0.545827	-0.550833	-0.654882	-0.749543	-0.718654	-0.640777	-0.531191	-0.388455	-0.418842	-0.293292	-0.361247	-0.20329	2.3772	2.24799	2.89985	0.352993	0.236307	0.346248	-0.6609	-0.802686	-0.67141	-0.619549	-0.718595	-0.647784	-0.536549	-0.361933	-0.68172	1.45243	1.84328	1.43487	0.124417	-0.19004	0.182052	-0.440358	-0.605744	-0.503537
blue	SP5448_RS02900		Hyaluronoglucosaminidase (EC 3.2.1.35)	-0.420303	-0.524897	-0.518872	-0.377674	-0.503115	-0.378372	-0.537429	-0.554494	-0.521898	-0.441704	-0.555249	-0.482966	2.41017	2.48118	3.16671	0.169243	0.0989948	0.0696867	-0.538576	-0.603325	-0.587718	-0.493592	-0.523401	-0.513696	-0.371632	-0.190183	-0.434465	1.30726	1.80641	1.27488	-0.322819	-0.438024	-0.205195	-0.577052	-0.543187	-0.6247
blue	SP5448_RS02905		beta-glucosidase (EC 3.2.1.21)	-0.395108	-0.435807	-0.492052	-0.424277	-0.503234	-0.408427	-0.584087	-0.572038	-0.557765	-0.563833	-0.50179	-0.508816	2.59557	2.57989	3.02029	0.260925	0.142052	0.213868	-0.525624	-0.623542	-0.592784	-0.477221	-0.554788	-0.571462	-0.341019	-0.137584	-0.422927	1.52587	1.39293	1.24335	-0.361757	-0.474395	-0.302902	-0.513266	-0.558099	-0.570134
blue	SP5448_RS02910		N-acetylmannosamine kinase (EC 2.7.1.60)	-0.370496	-0.298837	-0.450151	-0.199375	-0.398961	-0.192859	-0.563212	-0.704326	-0.623219	-0.096281	-0.500382	-0.600724	2.3066	2.87706	2.77299	0.000105215	0.138791	-0.357445	-0.656641	-0.686192	-0.756112	-0.619641	-0.540671	-0.504523	0.00872657	-0.0187032	-0.0334289	1.63767	1.15766	1.54852	-0.434556	-0.448043	-0.0481192	-0.789206	-0.662737	-0.893283
blue	SP5448_RS02915		ABC transporter, permease protein 1 (cluster 1, maltose/g3p/polyamine/iron)	-0.344746	-0.151215	-0.525692	-0.545365	-0.582215	-0.532036	-0.63354	-0.590599	-0.588632	-0.504691	-0.558899	-0.603482	2.13471	2.53963	3.27173	0.0728556	0.00524876	-0.0368525	-0.399605	-0.514959	-0.553874	-0.365862	-0.539298	-0.389576	-0.0270525	0.400097	-0.0752889	1.56131	1.3349	1.37388	-0.391741	-0.593313	-0.43222	-0.775484	-0.658544	-0.779584
blue	SP5448_RS02920		ABC transporter, permease protein 2 (cluster 1, maltose/g3p/polyamine/iron)	-0.612849	-0.553985	-0.511946	-0.328428	-0.524185	-0.344464	-0.617176	-0.588431	-0.75385	-0.785083	-0.528585	-0.476412	2.58524	1.95823	2.44292	0.123572	0.0843993	0.491587	-0.548461	-0.496452	-0.532928	-0.403854	-0.346715	-0.571435	-0.169048	0.0476985	-0.115304	1.36772	2.35052	1.79541	-0.442783	-0.515819	-0.164526	-0.741074	-0.837617	-0.73589
blue	SP5448_RS02925		ABC transporter, substrate-binding protein (cluster 1, maltose/g3p/polyamine/iron)	-0.349963	-0.422715	-0.48408	-0.424039	-0.409359	-0.307841	-0.597929	-0.605067	-0.733116	-0.585677	-0.664736	-0.531413	2.57817	2.49513	1.97432	0.0799584	0.00526542	0.317939	-0.558486	-0.361129	-0.567541	-0.400595	-0.420126	-0.620623	-0.295019	-0.0377435	-0.339005	2.4024	1.50538	1.72314	-0.342681	-0.332066	-0.446546	-0.783418	-0.805278	-0.655514
blue	SP5448_RS02930		FIG011440: Integral membrane protein	-0.39961	-0.245555	-0.143247	-0.527409	-0.591475	-0.281264	-0.465333	-0.750446	-0.712738	-0.648902	-0.509251	-0.731789	2.57575	2.44215	2.22284	0.0733198	-0.189913	0.243847	-0.499304	-0.657872	-0.678894	-0.281287	-0.395918	-0.549545	-0.372009	-0.451143	-0.322466	1.66219	1.94202	1.95222	-0.296737	-0.321401	-0.188752	-0.608883	-0.614559	-0.678646
blue	SP5448_RS02935		Two-component sensor kinase YesM (EC 2.7.3.-)	-0.293633	-0.299544	-0.331556	-0.574271	-0.619356	-0.547099	-0.586776	-0.670991	-0.656127	-0.529495	-0.627779	-0.652207	2.49676	2.42019	1.90861	0.0647888	-0.167135	-0.114964	-0.666849	-0.804812	-0.734898	-0.397251	-0.475768	-0.568275	-0.309823	-0.0740666	-0.0416285	1.87132	1.96625	2.20349	-0.201387	-0.353087	-0.177127	-0.622563	-0.413774	-0.419174
blue	SP5448_RS02940		Two-component response regulator TrxR	-0.367936	-0.534649	-0.242546	-0.408923	-0.54484	-0.523508	-0.654725	-0.784543	-0.600041	-0.486962	-0.347999	-0.522295	2.794	2.32448	1.95193	-0.211632	-0.144617	-0.134788	-0.669483	-0.871208	-0.603356	-0.495171	-0.525909	-0.386545	-0.223506	-0.158089	0.0985993	2.24033	1.37029	2.07409	-0.283151	-0.312503	-0.173592	-0.459546	-0.587171	-0.594478
blue	SP5448_RS02945		beta-galactosidase (EC 3.2.1.23)	-0.320132	-0.261072	-0.439321	-0.363431	-0.573856	-0.454446	-0.539034	-0.612612	-0.611308	-0.426632	-0.53758	-0.465071	2.26089	2.53933	2.39042	-0.0994751	-0.260507	-0.198758	-0.508245	-0.663779	-0.588872	-0.454457	-0.550423	-0.54702	-0.160965	-0.157919	-0.191542	2.1692	1.89783	1.74309	-0.404977	-0.469742	-0.4217	-0.499474	-0.543351	-0.675056
blue	SP5448_RS09280			1.03808	0.365022	0.304616	-0.440828	-0.646991	-0.356259	0.484374	1.88964	1.95163	-0.0709602	0.235214	-0.218802	-1.64495	-1.64607	-1.67892	0.530375	1.18893	-0.108062	0.0806481	-0.399363	-0.475338	-0.351145	-0.228673	0.43387	-0.029639	-0.49034	0.0511145	-1.57197	-1.52267	-1.66172	0.649515	1.00347	-0.00786956	2.14304	0.601617	0.599412
blue	SP5448_RS03090		Arginine deiminase (EC 3.5.3.6)	-0.47557	-0.474916	-0.475965	-0.477115	-0.473717	-0.475971	-0.467795	-0.46982	-0.471015	-0.472969	-0.471238	-0.470376	2.49384	2.1018	2.37793	-0.129729	-0.153922	-0.145401	-0.471251	-0.468985	-0.471114	-0.46269	-0.467711	-0.469663	-0.46953	-0.469289	-0.471082	2.10061	1.95893	2.10174	-0.469966	-0.470963	-0.46273	-0.475602	-0.472077	-0.456683
blue	SP5448_RS03095		Acetyltransferase	-0.471554	-0.472994	-0.471844	-0.472962	-0.472681	-0.47491	-0.46884	-0.472184	-0.470526	-0.4717	-0.471777	-0.471848	2.67285	2.34367	2.24026	-0.144001	-0.112365	-0.124601	-0.470708	-0.471907	-0.470774	-0.465382	-0.467881	-0.469317	-0.468808	-0.470994	-0.471203	2.04868	1.74848	2.01863	-0.470929	-0.469448	-0.465115	-0.471992	-0.471094	-0.45224
blue	SP5448_RS03100		Ornithine carbamoyltransferase (EC 2.1.3.3)	-0.477751	-0.4764	-0.476828	-0.47587	-0.475369	-0.476844	-0.476594	-0.475989	-0.477009	-0.477859	-0.477091	-0.478106	2.31793	2.35673	2.22042	-0.0953192	-0.10818	-0.121293	-0.478833	-0.474865	-0.477039	-0.468784	-0.470491	-0.475256	-0.471615	-0.470968	-0.470931	2.25812	1.93632	2.04478	-0.474795	-0.475076	-0.467585	-0.477832	-0.475447	-0.458283
blue	SP5448_RS03105		Arginine/ornithine antiporter ArcD	-0.463711	-0.459861	-0.464667	-0.462313	-0.462018	-0.461059	-0.463723	-0.463039	-0.465052	-0.463108	-0.464294	-0.463526	2.46268	2.47852	2.43751	-0.220915	-0.218007	-0.206444	-0.462303	-0.463517	-0.464421	-0.459456	-0.461084	-0.462369	-0.458036	-0.454672	-0.460115	2.02085	1.69458	2.00329	-0.460928	-0.461629	-0.454168	-0.463925	-0.461103	-0.447973
blue	SP5448_RS03110		Putative Xaa-His dipeptidase	-0.454673	-0.453572	-0.454916	-0.452797	-0.452503	-0.452272	-0.455142	-0.455274	-0.454254	-0.454303	-0.455482	-0.454437	2.6359	2.33856	2.26796	-0.301455	-0.297541	-0.307311	-0.454782	-0.454417	-0.457764	-0.451556	-0.453181	-0.455135	-0.449837	-0.449535	-0.451721	2.19869	1.84401	1.84338	-0.449702	-0.452024	-0.450254	-0.454646	-0.450678	-0.437335
blue	SP5448_RS03115		Carbamate kinase (EC 2.7.2.2)	-0.458265	-0.456545	-0.457977	-0.456274	-0.455889	-0.457247	-0.459244	-0.457228	-0.458391	-0.458654	-0.458964	-0.458696	2.36182	2.38606	2.10162	-0.290406	-0.305191	-0.285401	-0.456819	-0.459719	-0.459987	-0.456345	-0.457414	-0.458717	-0.453651	-0.452313	-0.453187	2.10172	2.21986	2.02288	-0.456021	-0.454386	-0.451072	-0.458734	-0.456608	-0.434612
blue	SP5448_RS03185		hypothetical protein	0.504992	0.558037	0.215545	0.600161	0.193745	0.680753	0.0598842	0.862092	0.318391	1.07527	1.79918	0.785413	-2.08188	-1.87366	-2.11291	0.190419	0.187155	-0.210531	0.0990992	-0.298236	-0.297187	0.309569	0.373809	0.826916	-0.168418	0.44005	-0.335182	-1.82135	-2.03371	-1.75587	0.974805	0.492422	1.28312	0.544341	-0.359982	-0.0262652
blue	SP5448_RS03215		Pyridoxal phosphate-containing protein YggS	0.732621	0.878732	0.614907	0.902405	-0.127559	0.870352	0.00956511	0.59157	0.300643	1.31991	0.291071	1.00591	-1.67318	-1.85755	-2.27917	0.146322	0.144699	0.308311	0.556338	-0.0976834	0.16998	0.890388	1.06151	1.04905	0.0465276	0.250438	0.44269	-2.1719	-1.91665	-2.05835	0.463658	-0.22238	0.155468	-0.477997	-0.299512	-0.0211267
blue	SP5448_RS03245		hypothetical protein	-0.521214	-0.497944	0.0611922	-1.18579	-0.681308	-1.47914	1.16069	-0.747462	0.485085	0.0918183	0.776023	0.208984	1.58165	1.29404	2.13957	0.632357	-0.316803	0.0552921	-0.162199	0.839823	1.01667	-1.46321	-1.40358	-1.63361	-1.3341	-0.909927	-0.839241	0.518578	1.27099	0.757325	-0.685246	-0.594818	-0.7626	0.837847	1.39067	0.0995834
blue	SP5448_RS03255		ATP-dependent Clp protease, ATP-binding subunit ClpE	-0.745453	-0.718621	-0.653856	-0.452639	-0.549718	-0.452049	-0.4148	-0.492655	-0.548213	-0.41411	-0.467731	-0.485304	2.46365	2.43597	2.54725	0.140052	0.096091	0.205338	-0.15264	-0.284832	-0.318886	-0.336571	-0.34066	-0.421812	-0.197896	-0.187298	-0.274355	1.58851	1.77036	1.5099	-0.0263239	-0.250937	-0.0570463	-1.13845	-1.14827	-1.226
blue	SP5448_RS03340		DNA-binding protein HBsu	0.232341	0.0882457	0.416994	-0.58188	-0.0231197	-0.288481	0.369155	1.71224	0.802635	1.6518	0.962345	0.789541	-1.92339	-1.88791	-2.06715	-0.22024	-0.0405722	-0.392634	0.400793	0.358137	0.602099	-0.136828	0.415054	0.204208	1.22276	0.642815	0.655799	-1.86726	-1.87803	-1.90015	-0.121396	0.267619	0.323068	0.212366	0.620206	0.378828
blue	SP5448_RS03395		hypothetical protein	0.902442	-1.02809	0.888969	-0.6192	-0.825683	-1.16318	-0.643486	-0.58123	-1.44689	-0.611193	-0.176559	-0.814193	0.875254	0.173298	2.19387	2.0155	0.384215	0.708401	0.255345	-0.420883	-1.36242	-0.607141	0.443996	-0.985999	-0.0873724	0.473989	-0.625676	0.950981	1.1732	1.52131	1.82865	0.0785336	-0.668062	-0.593457	0.0302556	-1.63749
blue	SP5448_RS03400		Phage protein	0.203077	-1.39894	-0.665004	0.8973	-0.86183	-0.00629625	-0.402193	-0.208918	-0.911018	0.590684	-1.05116	-0.488726	0.614396	2.48666	2.35547	-0.540138	-0.916584	-0.0593455	-1.36917	-0.849418	0.16827	-0.0315141	-1.02252	-0.645097	1.93437	-1.66306	0.273712	-0.264285	0.8262	1.32245	0.837495	0.210989	0.52902	0.589211	-0.676723	0.192627
blue	SP5448_RS03405		Phage replication protein	0.267242	-1.1201	0.17986	-0.819651	-0.618098	-0.456257	-0.443776	-0.188903	-0.580504	-0.229347	-0.140974	-0.260702	-0.864443	2.38467	-0.629481	-0.31172	0.046847	0.535909	-0.359345	-0.290291	-0.0474245	-1.26715	-0.526948	-0.30046	-0.0748365	1.70554	-0.128738	1.47769	3.74286	0.173958	0.230846	-0.612439	0.768909	0.551913	-0.601472	-1.19318
blue	SP5448_RS03410		Phage DNA replication protein O	0.0486785	-0.870737	-0.127815	-0.285119	-0.282753	-0.533049	-1.53762	-0.00441559	-0.563484	-0.476182	-0.506203	-1.25127	1.87866	1.44607	1.18077	0.0621906	-0.352561	0.159	-0.921399	-0.781658	-0.428294	-0.79501	-0.393097	-1.08491	0.631456	-0.395443	0.935966	0.58695	1.54179	3.56479	0.607813	0.0110733	-0.31366	0.395809	-0.828084	-0.318244
blue	SP5448_RS03430		Recombinational DNA repair protein RecT (prophage associated)	0.141753	0.356251	0.0421016	-0.0455242	-0.49221	-0.27612	-0.897257	-0.562578	-0.753572	-0.622959	-0.422335	-1.03052	0.937594	1.02017	1.17944	0.437803	-0.463932	0.0795601	-1.177	-0.570959	-0.943921	-1.11516	-0.762804	-0.962438	0.357977	1.07611	0.110676	1.71327	2.53784	3.13523	0.19532	-0.972547	0.122981	-0.413841	-0.501424	-0.456972
blue	SP5448_RS03460		FIG021474: Phage protein	0.24786	0.730599	1.36335	-0.427033	0.0246159	-0.391241	-0.0305583	-0.386786	-0.127493	0.171088	-0.239596	0.225353	-1.69558	-1.59339	-1.06786	-0.483814	-0.930398	-0.570899	-0.603107	0.108123	-0.381496	0.567685	0.373971	0.663289	1.83191	1.54375	1.90482	-0.849271	-1.58688	0.94583	-1.21015	-1.03366	-1.00099	1.51165	0.804253	1.59206
blue	SP5448_RS03485		FIG021930: Phage-associated protein	-0.925292	-0.910886	-0.9669	-1.27602	-1.27992	-1.22912	0.212406	-0.130794	0.146423	0.290422	0.22875	0.938793	2.57557	2.77261	1.92988	0.508531	0.607623	0.510241	0.35325	0.367197	0.456796	-0.214134	-0.136013	-0.143685	-1.11094	-1.20979	-1.06519	0.144068	0.102715	0.665244	0.175862	0.371147	-0.00368458	-0.984806	-0.915002	-0.855345
blue	SP5448_RS03515		FIG021300: Phage-associated protein	-0.22443	-1.00467	0.713176	-0.249878	-0.230456	0.259875	-0.45641	-0.214293	-1.00467	-0.800505	0.242539	-0.153615	-0.650991	-0.682453	4.23745	0.704302	-0.193201	-1.00467	0.273224	0.960849	-0.00927726	0.642249	0.173701	-0.174724	-0.892937	0.439111	-1.00467	1.78303	1.16013	-1.00467	-0.510437	-0.47322	0.278456	0.510993	-0.790227	-0.648682
blue	SP5448_RS03625		Phosphoglycerate mutase (EC 5.4.2.11)	0.0658214	0.37028	0.49028	0.521617	1.16108	0.386948	0.454351	0.665075	0.683721	0.812708	1.37097	0.954689	-1.98022	-1.95888	-2.03826	-0.201235	-0.257001	-0.438356	-0.130306	0.023385	0.0851405	0.452634	0.88289	0.884356	-0.116621	-0.150025	-0.065521	-1.90589	-1.88602	-1.83093	-0.160198	-0.223201	-0.177611	1.12177	1.23388	0.898667
blue	SP5448_RS09290			1.0033	1.05099	1.4176	0.422042	0.109794	-0.087518	-0.121983	-0.602939	-0.159197	0.263948	0.407104	1.25431	-2.01123	-1.85496	-2.14062	0.30067	0.130427	0.118427	0.265831	0.147522	0.222734	1.07352	1.57087	0.718019	0.465134	0.354064	1.15747	-1.93144	-1.89032	-1.57029	0.144236	-0.375379	-0.276342	-0.112931	0.54741	-0.0102784
blue	SP5448_RS03670		Peptide chain release factor 3	1.24449	1.35462	1.07183	0.911463	0.33172	0.874157	-0.214347	0.0188794	0.0399395	0.821111	0.483072	0.400432	-1.99371	-1.98919	-2.18102	0.00278619	0.330981	0.171771	0.0436596	-0.437906	-0.176977	0.93263	0.581497	0.878582	-0.129391	0.33989	-0.0177787	-1.90647	-1.93833	-1.92056	0.311044	0.16834	0.610341	0.660817	0.616462	-0.294837
blue	SP5448_RS03735		FIG01115059: hypothetical protein	0.861061	1.35273	1.36629	0.074874	0.366243	0.0273235	0.669742	0.347769	0.674829	0.198602	0.611764	0.46642	-2.00072	-2.05544	-2.07322	-0.230501	0.328708	-0.195685	0.672628	0.93233	1.31863	0.129303	0.324798	-0.0382371	0.144158	0.148255	0.947546	-2.02841	-1.97592	-1.88792	-0.0160493	0.351722	0.126876	-0.229067	-0.0770989	0.365673
blue	SP5448_RS03765		Major facilitator:Oxalate:Formate Antiporter	0.0398349	0.46634	-0.0766421	-0.0176059	-0.267782	-0.0658446	0.366537	0.0664031	0.0724945	0.969011	0.560506	0.342874	-1.6351	-1.73739	-1.75516	0.705503	0.806573	1.20723	-0.0309383	0.468935	0.279004	0.365571	-0.102927	-0.0226807	1.04316	1.76441	1.05763	-1.59807	-1.89449	-1.7521	0.965504	0.685414	1.54616	-1.17944	-1.20634	-0.436581
blue	SP5448_RS03775		Foldase protein prsA 1 precursor (EC 5.2.1.8)	0.916034	0.847675	1.10809	1.57155	1.90399	1.72476	0.975199	0.722774	1.02709	0.00564661	0.209929	0.359522	-1.73673	-1.72553	-1.79915	-0.708184	-0.637828	-0.509967	-0.124118	0.0514128	0.20126	0.162491	0.223271	0.192501	-0.0554629	-0.274657	-0.108839	-1.71856	-1.63131	-1.70727	-0.374828	-0.269421	-0.366783	0.263484	0.558333	0.723627
blue	SP5448_RS03780	alaS	Alanyl-tRNA synthetase (EC 6.1.1.7)	0.483988	0.414155	0.0905745	1.25864	0.436617	0.99368	0.0823681	0.570181	0.166206	0.551532	0.252109	0.427962	-1.85201	-1.73365	-1.90691	-0.549393	-0.527529	-0.596658	-0.190654	-0.68633	-0.351433	1.48552	0.985505	1.04881	0.924987	0.910999	0.872347	-1.62255	-1.63759	-1.63344	-0.522671	-0.623736	-0.661427	1.18036	1.258	0.701459
blue	SP5448_RS03785		Transcriptional regulator, Xre family	-0.744598	-0.411864	-0.626286	-0.563458	-1.1147	-0.820668	1.18208	1.91575	1.30424	-0.254509	-0.357881	0.0249279	-0.498675	-1.56699	-1.59053	0.389946	0.8106	1.8012	0.704945	1.21109	0.296044	0.216843	0.938333	0.729272	1.19408	0.911561	0.694676	-1.52399	-0.586195	-1.65186	-0.192092	0.307962	0.816116	-1.19231	-0.875079	-0.877989
blue	SP5448_RS03870		hypothetical protein	-0.313286	0.335834	0.682663	0.0759571	-0.302965	-0.178729	-0.881195	0.0951537	0.00559576	1.24558	0.848483	1.99024	-1.71227	-1.74973	-1.84197	1.14461	0.923686	0.40787	0.151817	0.0874136	0.654018	0.0526454	0.343401	0.617407	-1.01584	-0.260451	-0.579384	-1.39416	-1.88481	-1.46385	0.995961	1.20155	1.6138	0.509213	-0.349933	-0.0543128
blue	SP5448_RS03910		Protein G-related alpha 2 macroglobulin-binding protein (GRAB)	-0.280117	-0.360689	0.0255397	-0.231315	0.487485	-0.208281	0.284141	0.427962	0.513999	1.38629	1.56424	1.4288	-1.6928	-1.68696	-1.71495	-0.291213	-0.449338	-0.179404	-0.392823	0.0469082	-0.110516	0.481716	0.610308	0.908425	0.199408	0.209742	0.608982	-1.67348	-1.66958	-1.66017	-0.47596	-0.287922	-0.506665	1.20522	1.56135	1.92168
blue	SP5448_RS03975		Dihydrolipoamide acyltransferases	-0.547514	-0.685709	-0.583399	-0.996295	-0.75737	-0.994486	-0.293665	-0.197676	-0.140017	0.0278109	0.325025	0.0401534	2.18685	2.02305	1.55493	1.22931	1.11593	1.44723	-0.627281	-0.318829	-0.426789	-0.902047	-1.02384	-1.01397	-0.599278	-0.688117	-0.610277	1.1248	1.75143	1.92342	-0.805518	-0.652826	-0.685834	-0.34327	-0.200499	-0.65543
blue	SP5448_RS03985			-0.407826	0.0941853	0.36988	-0.258066	-0.680404	-0.622583	-0.629698	-0.0199451	-0.709458	-0.135522	-0.349838	-0.876415	1.10435	2.65498	3.00498	-0.611442	-0.914516	-0.793279	-0.16466	-0.34272	-0.736854	-0.703274	-0.485925	-0.264303	-1.02142	-0.152401	0.467006	0.637004	2.7258	-0.488015	-0.259266	0.1389	-0.69573	0.288267	1.11632	-0.278126
blue	SP5448_RS03995	yhbZ	GTP-binding protein Obg	1.07919	1.46004	0.437837	1.18014	0.354937	1.07631	-0.358818	0.0718888	-0.0153557	0.172858	-0.442475	0.0663041	-1.91931	-1.67877	-1.752	0.977281	1.14875	1.02767	0.283215	-0.773333	-0.375139	-0.39556	-0.82999	-0.453732	-0.145486	0.0146732	-0.128247	-1.67963	-1.64502	-1.59227	1.22352	0.645807	1.59274	0.738653	0.764206	-0.130877
blue	SP5448_RS04010		6-phospho-beta-glucosidase (EC 3.2.1.86)	-0.47315	-0.49213	-0.619646	-0.650187	-0.473692	-0.633746	-0.533208	-0.786558	-0.765481	-0.300714	-0.454919	-0.672748	1.77443	1.75371	3.1558	-0.0332461	-0.116932	0.135921	-0.963322	-0.660973	-0.474897	-0.436413	-0.466193	-0.359689	0.0993502	0.883094	0.0171067	2.13112	1.51449	1.55917	0.247499	0.0535504	-0.358223	-0.911917	-0.758668	-0.928593
blue	SP5448_RS04015		Outer surface protein of unknown function, cellobiose operon	-0.139755	-0.234091	-0.397143	-0.57607	-0.375852	-0.468371	-0.84022	-0.540285	-0.654301	-0.912804	-0.463248	-0.856732	1.90992	1.88719	2.42944	0.311398	-0.244347	0.558517	-0.909951	-0.781875	-0.587624	-0.381062	-0.61408	-0.381143	-0.246726	0.216014	0.55511	1.37866	1.79426	2.63469	-0.468457	-0.231054	0.0947215	-0.707074	-0.753236	-1.00443
blue	SP5448_RS04020		Transcriptional antiterminator of lichenan operon, BglG family	-0.424091	-0.192002	-0.459689	-0.431734	-0.562723	-0.421771	-0.629973	-0.598349	-0.657514	-0.49187	-0.661336	-0.765943	2.05695	2.19788	2.17658	0.00595354	0.222567	-0.0455633	-0.524792	-0.701131	-0.672811	-0.441292	-0.387447	-0.41814	-0.180285	-0.155594	-0.31418	1.95455	2.51652	1.95934	-0.370934	-0.276773	-0.234355	-0.648351	-0.709513	-0.712175
blue	SP5448_RS04025		PTS system, cellobiose-specific IIB component (EC 2.7.1.205)	-0.441909	-0.448927	-0.119278	-0.389143	-0.524797	0.116629	-0.789734	-0.953131	-0.690468	-1.12273	-0.454256	-0.643146	2.10057	1.20587	1.89833	-0.287881	-0.391422	-0.0979808	-0.125977	-0.0253845	-0.82747	0.0065826	-0.399417	-0.889208	-0.114855	0.35003	1.05985	2.01644	3.04214	1.32417	-0.092341	-0.802279	-0.104484	-0.807352	-0.798803	-0.77825
blue	SP5448_RS04030		PTS system, cellobiose-specific IIA component (EC 2.7.1.205)	-0.207992	-0.481282	-0.137358	-0.737954	-0.494573	-0.416986	-0.504176	-0.793925	-0.426969	-0.467551	-0.433691	-0.695715	2.99612	2.01059	2.43534	0.0407312	0.0192473	0.142097	-0.549397	-0.409936	-0.670609	-0.615218	-0.368429	-0.282974	-0.265194	0.00238679	0.249785	2.18963	1.76885	0.866757	-0.333974	-0.675146	-0.592486	-0.713397	-0.819429	-0.627171
blue	SP5448_RS04035		hypothetical protein	0.145096	-0.365496	-0.010484	-0.291937	-0.614299	-0.0528439	-0.572992	-0.636286	-0.657649	-0.570839	-0.667562	-0.734796	2.97991	1.83558	2.98909	-0.521397	0.966856	0.82129	-0.883639	-0.0960284	-0.358719	0.134714	-0.178552	-0.824306	-0.282596	-0.646755	-0.66791	1.20263	1.12615	0.681727	-0.192514	-0.43273	0.201696	-1.02501	-1.15607	-0.643311
blue	SP5448_RS04040		PTS system, cellobiose-specific IIC component	-0.354135	-0.625314	-0.325114	-0.359567	-0.356262	-0.0194149	-0.643835	-0.90141	-0.977039	-0.89145	-0.851489	-0.863863	1.45455	1.70448	3.322	0.628144	0.0521356	0.570798	-0.494531	-0.476114	-0.842638	-0.423392	-0.343561	0.427217	-0.178606	0.0229557	-0.146628	2.11237	0.738188	1.4905	0.602508	0.0239744	0.179124	-0.975549	-1.19342	-1.08562
blue	SP5448_RS04085		Esterase (EC 3.1.1.-)	1.59279	1.77903	1.63042	1.1352	0.227993	1.20736	0.144502	0.416149	0.0219006	0.414187	0.30448	0.0980568	-1.50491	-1.47964	-1.74935	0.788552	0.781809	0.569387	0.405023	-0.0456089	-0.0788155	-0.695142	-0.908695	-1.0557	-0.374761	-0.192304	-0.136363	-1.6251	-1.70401	-1.51685	0.934733	0.795192	1.22413	-0.48145	-0.497772	-0.424411
blue	SP5448_RS04090		hypothetical protein	1.22407	2.13907	1.20763	-0.434611	-1.09374	-0.540356	-0.579215	0.239467	-0.144229	0.221225	0.496276	0.234129	-1.15971	-1.07919	-1.26792	0.826016	0.852595	1.84022	0.15679	-0.312957	-0.219052	-0.837054	-1.19662	-0.596859	0.869476	1.07401	0.0557073	-1.45458	-1.69267	-1.26718	0.15699	1.03408	1.77435	0.436236	-0.653916	-0.308468
blue	SP5448_RS04095		Maltodextrin ABC transporter, substrate-binding protein MdxE	-0.422164	-0.427866	-0.42341	-0.457591	-0.444146	-0.440571	-0.475879	-0.459521	-0.465622	-0.461851	-0.459141	-0.441175	3.23155	2.95911	1.95743	-0.190432	-0.236451	-0.182472	-0.484308	-0.492366	-0.489523	-0.487891	-0.484212	-0.483431	-0.419016	-0.435031	-0.419388	1.6857	1.45114	1.25605	-0.35624	-0.350925	-0.328308	-0.439466	-0.450995	-0.431594
blue	SP5448_RS04100		Neopullulanase (EC 3.2.1.135)	-0.435346	-0.438095	-0.441478	-0.431954	-0.468853	-0.445616	-0.488356	-0.487204	-0.480781	-0.46983	-0.454076	-0.454126	2.94196	2.74455	2.22915	-0.195314	-0.205534	-0.207333	-0.483711	-0.492377	-0.481222	-0.489636	-0.497183	-0.501668	-0.437851	-0.393778	-0.410995	1.83767	1.40672	1.67011	-0.368122	-0.400621	-0.345741	-0.469356	-0.479947	-0.474048
blue	SP5448_RS04105		Cyclomaltodextrin glucanotransferase (EC 2.4.1.19)	-0.453678	-0.460587	-0.464339	-0.454511	-0.466806	-0.44043	-0.50079	-0.497099	-0.50266	-0.475469	-0.477774	-0.463525	2.70211	2.39594	1.95465	-0.160755	-0.145569	-0.166431	-0.490489	-0.506398	-0.499904	-0.513029	-0.515079	-0.522735	-0.439984	-0.435744	-0.445689	2.31415	1.60163	2.06215	-0.367791	-0.388961	-0.343215	-0.479326	-0.469171	-0.482674
blue	SP5448_RS04110		Maltodextrin ABC transporter, permease protein MdxF	-0.452774	-0.432383	-0.450845	-0.45268	-0.478796	-0.45957	-0.482602	-0.494235	-0.493686	-0.459867	-0.484754	-0.462064	2.44177	2.56606	2.20644	-0.210216	-0.206192	-0.180229	-0.484565	-0.49571	-0.482401	-0.499168	-0.513342	-0.512195	-0.448306	-0.432607	-0.468175	2.14982	1.59003	2.12273	-0.360152	-0.399358	-0.353081	-0.477794	-0.478266	-0.470836
blue	SP5448_RS04115		Maltodextrin ABC transporter, permease protein MdxG	-0.451534	-0.454647	-0.458157	-0.455622	-0.479287	-0.464276	-0.497354	-0.507924	-0.496951	-0.479395	-0.475965	-0.47626	2.25196	2.30831	2.39613	-0.214453	-0.239801	-0.186529	-0.485533	-0.501901	-0.48767	-0.503291	-0.50604	-0.514855	-0.45606	-0.431828	-0.439482	2.18285	1.85576	2.15954	-0.35851	-0.376108	-0.345204	-0.479525	-0.469527	-0.460866
blue	SP5448_RS04120		Maltodextrose utilization protein YvdJ	-0.456648	-0.458129	-0.451531	-0.470704	-0.47202	-0.473655	-0.473764	-0.478616	-0.481289	-0.479238	-0.47057	-0.466221	2.4051	2.31561	1.93503	-0.271076	-0.281035	-0.281796	-0.472662	-0.489945	-0.488369	-0.487199	-0.492339	-0.485912	-0.42483	-0.411366	-0.435965	2.24769	1.90394	2.35394	-0.381768	-0.394415	-0.360295	-0.462413	-0.46386	-0.443661
blue	SP5448_RS04125		Transcriptional regulator, LacI family	-0.330682	-0.0269185	-0.5602	-1.17617	-0.0565144	-1.06098	-0.0614865	-0.168674	-0.666452	-0.575089	0.0820333	-0.965822	1.96902	2.67832	0.866156	0.155946	-0.00776289	0.186341	-0.638317	-0.20155	-0.937441	0.699971	1.47058	0.0557179	-0.0655013	-0.546149	-0.728253	2.33889	0.981225	1.57569	-0.252546	-0.233043	-0.244553	-1.38574	-0.715455	-1.4546
blue	SP5448_RS04135		Maltodextrin ABC transporter, permease protein MdxF	-0.464156	-0.344632	-0.281758	-0.431846	-0.336051	-0.517574	-0.520319	-0.702783	-0.650896	-0.832682	-0.642498	-0.738315	2.35451	1.94622	2.36463	0.658278	0.588307	0.624265	-0.792255	-0.648262	-0.699587	-0.695029	-0.805176	-0.765193	-0.529402	-0.413994	-0.625431	1.7548	1.7817	1.97337	0.0454567	-0.0889506	-0.00282452	-0.599897	-0.551036	-0.410986
blue	SP5448_RS09305		hypothetical protein	-0.344751	-0.977752	0.502354	-0.313423	-1.0513	-0.359993	0.412787	-0.892794	-0.0252308	-0.561466	-0.157638	0.301864	0.464751	-0.696856	3.60431	-0.051923	1.24188	1.11582	-0.450025	-0.276378	-0.812211	-0.406735	-1.03503	-0.768501	-0.852117	-0.0684728	-1.20346	-0.40656	0.923789	2.19832	-0.814933	1.58177	-0.482965	0.171343	0.482324	0.00922182
blue	SP5448_RS04200		hypothetical protein	-0.3269	-0.414632	-0.335121	-1.25939	-1.00571	-1.26247	-0.385231	-0.959456	-0.648205	-0.253139	-0.0224559	-0.054129	0.729796	1.87789	1.41572	-0.257426	-0.264879	-0.105377	-0.677835	-0.548649	-0.293089	-1.15631	-0.534403	-1.2827	1.37927	1.81664	0.597943	1.89356	1.1378	2.2253	-1.08049	-0.576737	-0.553255	1.15363	0.0700007	-0.039565
blue	SP5448_RS09310			0.765423	0.413423	-0.592284	0.151505	-0.657723	-1.09718	-1.04178	-1.05515	-0.360958	0.789071	0.281583	-1.38524	0.830411	0.229604	-0.290587	-0.620529	-0.0296382	0.462988	-0.984969	-0.153928	-1.07346	-1.06779	0.158267	1.73432	-0.265302	-0.480774	2.57161	-0.115148	2.68323	2.00334	0.317647	-0.386449	-0.69625	-0.070551	-0.176186	-0.790545
blue	SP5448_RS04210		Phage DNA replication protein O	-0.130236	-0.190238	0.290298	-0.741518	-0.720126	-0.738095	-0.384592	-1.14767	-0.810668	-0.790113	-0.875081	-0.45636	2.1147	1.86292	1.15679	0.165214	1.02963	-0.958305	-0.297018	-0.547464	-0.926577	-0.170529	-0.899065	0.20219	0.269642	0.314459	0.955825	2.90682	0.254136	1.98319	0.116616	0.0737528	-0.70904	-0.260417	-0.739296	-1.20378
blue	SP5448_RS04215		Helicase loader DnaI	-0.711327	-0.116756	-0.0542403	-0.669829	-0.48964	-0.690647	-1.04964	-0.589905	-0.458074	-0.40632	-0.892961	-0.251796	2.58713	2.19211	1.57046	0.22718	-0.089381	0.77179	-0.542756	-0.623561	-0.738308	-0.207735	-0.877237	-1.29366	-0.437294	0.130846	1.01103	2.52228	1.2757	1.20307	-0.424115	-0.200029	0.0456759	-0.166957	-0.490017	-1.06509
blue	SP5448_RS04220		Phage protein	-0.648767	0.381849	0.704622	-0.0623093	-1.14301	-0.168357	-0.398861	-0.130265	0.128086	-0.716354	-0.665055	-0.729486	2.55327	2.01852	0.541403	-0.382695	-0.969894	-0.235494	-1.03844	-0.730969	-0.571308	-0.695171	-0.487499	-0.828414	-0.444042	0.75214	0.883399	3.14297	1.51288	0.64466	-0.472434	0.0846636	-0.114151	-0.296929	-0.907794	-0.510761
blue	SP5448_RS04225		Phage protein	0.29089	-1.75322	0.252263	-0.4923	-0.655024	-0.965457	-1.27494	-0.685594	-0.792302	1.86683	-0.561021	-1.43944	1.22948	0.509459	1.50323	-0.700894	0.346722	-0.811508	-0.582471	0.492893	-0.230938	0.480589	-0.669699	-0.403005	0.935433	0.0865857	0.812107	1.83981	1.61708	2.34012	0.0326922	-0.189444	-0.986096	-0.473167	-0.285263	-0.684409
blue	SP5448_RS04230		hypothetical protein	-0.469228	0.148641	-0.491346	-0.59162	-0.804757	-0.769442	-0.367269	-0.360187	-0.760386	-0.444821	-0.43682	-0.970502	2.5336	1.8705	1.03983	-0.392386	-0.272595	-0.0590062	-0.909521	-0.303399	-0.53963	-0.694365	-0.435566	-0.607188	0.366119	0.104093	0.668136	1.89702	2.34212	2.33987	-0.0434661	-0.60652	0.186536	-0.877349	-0.404039	-0.885055
blue	SP5448_RS04235		Phage essential recombination function protein, Erf	-0.360232	-0.0462595	-0.0889454	-0.484221	-0.529063	-0.611638	-0.351056	-0.884809	-0.685351	-0.577103	-0.514431	-0.525094	1.71965	1.83299	-0.20689	-0.129973	0.0372197	-0.457417	-0.425783	-0.235268	-0.100093	-0.50164	-0.624208	-1.05991	-0.461165	-0.196581	-0.00225623	2.65782	2.92319	2.49351	0.051567	-0.0326559	-0.0768092	-0.61389	-0.132081	-0.801138
blue	SP5448_RS04240		Phage essential recombination function protein, Erf	-0.0930032	-0.144198	-0.465591	0.0993399	-0.558412	-0.62238	-0.972422	-0.199916	-0.448301	-0.19824	-0.866342	-0.831319	1.45309	2.72434	0.819699	-0.331163	-0.322443	-0.356863	-0.533379	-0.0713181	-1.02477	0.0339171	-0.614191	-0.0207412	-0.35305	-0.370201	0.308066	1.83675	3.33242	1.62535	-0.5389	-0.487433	-0.203322	-0.165003	-0.690579	-0.749502
blue	SP5448_RS04245		Phage protein	-0.259036	-0.376107	0.114464	-0.579425	-0.361046	-0.73398	-0.436971	-0.950017	-0.870299	-0.685139	-1.20216	-0.39219	1.86971	0.291781	3.05543	0.566677	2.29267	0.163779	-0.474007	0.274154	-0.74984	0.0594837	0.286509	-0.533215	-0.325308	0.251847	-0.693881	2.2374	1.23745	-0.665451	0.208534	-1.16824	0.139625	-0.537827	-0.214191	-0.841189
blue	SP5448_RS04250		Endodeoxyribonuclease RusA	-0.0132128	0.46235	-0.323696	-0.594154	-0.827303	-1.27308	-0.774484	-0.948113	-0.441086	-0.792774	-0.577009	-0.596967	1.89845	1.96654	1.80469	0.849551	1.16918	0.929328	-0.216329	-0.556904	0.0864519	-0.107423	-0.981852	0.149657	-0.0788302	0.743541	-0.446243	0.96222	2.02676	1.16876	0.527284	-1.20086	-0.323363	-0.682193	-1.65938	-1.3295
blue	SP5448_RS04255		hypothetical protein	-0.188401	-0.229969	-0.040089	-0.753226	-0.418744	-0.903299	-0.932239	-0.446349	-0.711141	-0.469916	-0.329819	-0.378377	1.59993	1.49766	1.75263	-0.432862	-0.280593	0.937595	-0.882645	-0.194411	-0.701121	-0.30931	-0.868448	-0.529687	0.332135	-0.415041	-0.177029	2.64997	2.5689	1.79584	0.366789	0.203702	-0.595769	-0.893036	-0.672357	-0.951278
blue	SP5448_RS04265		Phage protein	-0.695365	0.423368	-0.401721	-0.138662	-0.250529	-0.769219	-0.719929	-0.782673	-0.205678	-0.380469	-0.567847	-0.788331	1.69102	0.860711	1.14226	-0.0301035	-0.536477	0.574975	-0.322766	-0.215908	-0.811848	-0.63419	-0.665005	-0.107275	0.192706	0.908018	-0.568386	3.25897	3.20258	-0.044972	-0.27907	-0.364044	-0.650283	-0.74165	0.271541	-0.853743
blue	SP5448_RS04270		Phage protein	0.807997	0.122817	-0.110944	-1.08074	-0.775103	-0.282573	-0.599336	-0.549506	0.41076	-1.28635	-1.11573	-0.567165	1.94951	1.79116	-1.57736	0.940569	0.678534	0.862178	-0.749368	-0.406097	-0.243737	0.0777917	-0.537255	-0.905225	0.399391	-0.736712	-0.702203	3.13649	0.368593	0.885427	0.170668	-0.656553	1.3182	-0.259457	-0.844084	0.0654144
blue	SP5448_RS04275		phage protein homolog lin2602	0.0712584	-0.0882002	0.0827088	-0.998686	-0.432899	-1.07622	-0.515386	-0.89788	-0.423919	-0.944857	-0.788021	-0.550666	0.764699	-0.0261334	1.2795	1.42672	-0.233919	0.529612	-0.981389	-0.732127	-0.26555	-0.689671	-0.277802	-0.847578	-0.16351	2.30098	-0.598865	1.90199	1.51994	1.99867	1.35033	0.748107	0.724875	-1.46425	-0.725118	-0.976738
blue	SP5448_RS04280		Phage protein	-0.95947	-0.460226	-0.0695763	-0.638811	-0.501346	-0.287322	-0.875025	-0.750166	-0.827827	0.018137	-0.19961	0.055977	0.959523	0.935883	0.590268	0.0983104	0.717665	0.583737	0.346623	-0.225986	-0.395353	-0.481706	0.0285642	-1.23687	-1.06826	-0.440247	1.24305	0.564904	3.90541	1.11997	-0.140658	1.20493	0.729409	-0.969646	-1.29005	-1.28421
blue	SP5448_RS04290		Phage protein	0.0590257	0.499558	-0.228588	-0.594353	-0.6557	-0.66812	-0.0435329	-0.485243	0.128612	-0.962332	-0.422621	0.0899429	1.35472	1.34201	1.42291	-0.632611	0.0311208	-0.869471	-0.597341	-0.540637	-1.15551	-0.136551	-0.602764	-0.8713	-0.220096	-0.738774	1.07214	1.21022	3.73336	1.88062	-0.31553	-0.392072	-0.0491817	-0.446763	-0.208751	-0.986395
blue	SP5448_RS04295		Phage protein	-0.226759	1.46351	0.80052	0.517871	0.750138	-0.418208	0.442408	-0.205312	0.068324	-0.797644	-0.997954	-0.0769334	-0.380956	-1.19582	-1.87754	-1.61928	0.840815	0.676017	-0.187737	1.96909	-0.561299	0.936822	0.388935	0.756382	-0.93195	-0.732045	1.74174	-0.268983	0.985056	-1.59144	0.998046	-0.846836	1.41895	-1.63087	0.164132	-0.371189
blue	SP5448_RS04335		Phage protein	-0.548756	0.684392	-0.0475142	-0.642984	-0.404136	-0.56196	0.885372	0.242388	-0.137922	0.00505371	-0.235658	-1.06727	-0.543308	1.95013	2.40956	-1.29266	0.14008	-1.00853	0.0610979	-0.251558	0.289069	0.452032	0.239378	-0.706515	0.364472	0.236833	-0.73506	1.39207	-0.146	3.29152	-0.769086	-1.10499	0.0666406	-0.675105	-1.29266	-0.538417
blue	SP5448_RS04425		Phage protein	0.910855	0.517308	0.70771	0.988374	0.774258	0.451278	0.246179	0.00701792	2.17821	-1.26595	-0.785223	-1.36691	-1.03172	-0.72334	-1.87299	0.740224	-0.264508	0.997854	-0.733131	0.698385	0.790633	1.21573	-0.216732	0.759183	1.58204	-0.155886	-1.87299	0.538246	-1.87299	-0.586368	-1.2852	-0.187499	0.0890559	0.0682662	0.422367	-0.461724
blue	SP5448_RS04485		Glutamine--fructose-6-phosphate aminotransferase [isomerizing] (EC 2.6.1.16)	0.598227	0.472046	0.23425	0.785238	0.601143	0.869219	-0.11058	0.00227142	-0.221451	0.278132	0.123754	0.551808	-1.69416	-1.65486	-1.66495	1.12473	1.12945	1.41992	0.765058	0.627731	0.450091	-0.232018	-0.472148	-0.519061	0.683476	0.542804	0.346694	-1.62873	-1.67436	-1.76711	1.08737	1.18741	1.20819	-1.12997	-1.27509	-1.04452
blue	SP5448_RS04505		ABC transporter, substrate-binding protein (cluster 3, basic aa/glutamine/opines)	1.30914	1.1575	1.0223	0.35664	0.416162	0.615698	0.824376	1.03595	1.07389	0.17191	-0.155723	0.148652	-1.98018	-1.94197	-2.04707	0.23726	0.130288	0.0945237	0.544477	0.345968	0.414261	-0.52928	-0.376681	-0.548913	0.988031	0.869912	1.0119	-1.85948	-1.92692	-1.98931	-0.0141971	0.0880156	0.101335	0.18152	0.0910883	0.138937
blue	SP5448_RS04660		Two component system response regulator CiaR	-0.467361	-0.29998	-0.518679	-0.402631	-0.716605	-0.448427	-0.595808	-0.617248	-0.411861	-0.24604	-0.554191	-0.368253	3.03279	2.48798	1.58974	-0.11182	-0.234142	-0.228218	-0.222952	-0.448308	-0.737473	-0.498491	-0.272633	-0.521623	-0.770281	-0.512775	-0.769101	2.33824	1.63616	1.55728	-0.192681	0.0318033	-0.12771	-0.41671	-0.431928	-0.530067
blue	SP5448_RS04665		Two component system sensor histidine kinase CiaH (EC 2.7.3.-)	-0.106308	-0.150964	-0.191432	-0.651276	-0.740173	-0.504718	-0.631598	-0.344063	-0.531902	-0.465873	-0.570895	-0.396528	3.00864	2.31402	1.86131	-0.326487	0.0192849	-0.350517	-0.316006	-0.522155	-0.628469	-0.647421	-0.332723	-0.4032	-0.94481	-0.91975	-0.980562	2.35122	1.38296	1.37607	0.233168	0.159872	0.14366	-0.251416	-0.457077	-0.483876
blue	SP5448_RS04670		SSU ribosomal protein S20p	0.794257	0.545407	0.544462	-0.128363	-0.573422	-0.313401	1.00492	0.23036	0.45294	0.114104	-0.229514	0.186165	-2.01726	-1.99991	-2.06254	-0.0370766	0.415214	0.534406	-0.0992093	0.686504	0.584865	-0.27263	0.0561348	0.0333898	1.16728	0.364197	1.14546	-1.93797	-2.01352	-1.93378	0.916314	0.74022	0.68372	0.996245	0.889418	0.532619
blue	SP5448_RS04690		Purine nucleoside ABC transporter, substrate-binding protein	1.05926	0.586707	0.0277216	0.933982	0.809625	1.08364	0.187961	0.864661	0.6607	-0.408581	-1.14212	-0.701416	-1.47613	-1.47305	-1.73809	0.192151	0.0978262	0.156328	-0.354914	-0.579939	-0.693317	1.172	0.900328	1.63114	0.699238	0.86694	0.303602	-1.68435	-1.81891	-1.66316	-0.647705	-0.495691	-0.349748	1.33789	1.16499	0.490436
blue	SP5448_RS04695		Purine nucleoside ABC transporter, ATP-binding protein	1.2969	1.48519	0.764205	1.44406	0.831253	1.83016	0.257832	0.265477	0.478583	-0.0174743	-0.715453	-0.400095	-1.32299	-1.72365	-2.05699	0.289808	0.105379	0.228162	0.175936	-0.719953	-0.741663	0.859864	0.885085	0.98802	-0.129174	0.136777	0.191283	-1.75469	-1.94383	-1.75115	-0.0303925	-0.330239	-0.00880313	0.661586	0.312024	0.158973
blue	SP5448_RS09325			-0.0498532	-0.542364	0.262954	-0.190638	-0.114743	-0.236614	-0.82703	-0.568941	-0.533332	-0.98442	-0.559288	-0.447498	0.852543	0.403797	0.249982	-0.362434	0.147045	0.801347	-0.303575	-0.829694	-0.706621	-0.645331	-0.730289	-0.566178	-0.432977	-0.374408	-0.760113	3.83605	1.82651	2.6639	0.286566	0.471446	0.453533	-0.218992	-0.774218	-0.49612
blue	SP5448_RS04780		Transcriptional regulator of pyridoxine metabolism / Pyridoxamine phosphate aminotransferase (EC 2.6.1.54)	-0.288948	-0.254503	-0.0735246	-0.333753	-0.155967	-0.452098	-0.589478	-0.681056	-0.639251	-0.697092	-0.519074	-0.646926	2.24225	2.1713	1.51614	-0.0665198	-0.134111	-0.0669351	-0.723774	-0.649423	-0.637026	-0.741752	-0.711371	-0.707899	-0.678907	-0.844446	-0.571311	2.77673	1.70997	2.15342	0.214205	0.0503997	-0.0178871	-0.309217	-0.239255	-0.402915
blue	SP5448_RS04785		Pyridoxal kinase (EC 2.7.1.35)	-0.217704	0.17056	0.255915	-0.653536	-0.504891	-0.567723	-0.217362	-0.264236	-0.267556	-0.459358	-0.519941	-0.552314	2.44472	1.48	2.1505	-0.427146	-0.452919	-0.32928	-0.555528	-0.280907	-0.253545	-0.784877	-1.03696	-0.876919	-0.895455	-0.426183	-0.457462	2.56111	1.63109	2.29926	-0.228879	-0.0400942	-0.0677437	-0.540707	-0.621736	-0.492189
blue	SP5448_RS04790		Substrate-specific component PdxU of predicted pyridoxine ECF transporter	-0.178656	-0.339338	-0.226892	-0.28786	-0.0381962	-0.23667	-0.433626	-0.376089	-0.436455	-0.799901	-0.60972	-0.618175	2.45184	1.63855	1.49088	-0.244644	-0.444284	-0.439582	-0.500128	-0.232233	-0.214589	-0.803169	-0.760194	-0.809055	-0.244665	-0.358012	-0.620432	2.65338	2.36268	2.16573	-0.282019	-0.328209	-0.176943	-0.419765	-0.751053	-0.552513
blue	SP5448_RS04795		Bis-ABC ATPase SPy1206	0.139752	0.279035	0.0687842	-0.0461247	-0.23724	-0.132676	-0.628237	-0.684412	-0.588732	-0.767775	-0.817924	-0.698705	1.60334	1.10619	1.01574	0.0395245	-0.205644	0.069177	-0.647555	-0.763766	-0.74644	-0.849225	-0.858003	-0.967718	-0.886082	-0.780248	-0.792553	2.66268	2.4546	2.7653	0.206824	0.0669424	0.234735	-0.0885769	-0.211591	-0.313404
blue	SP5448_RS04805		GMP synthase [glutamine-hydrolyzing], amidotransferase subunit (EC 6.3.5.2) / GMP synthase [glutamine-hydrolyzing], ATP pyrophosphatase subunit (EC 6.3.5.2)	0.921893	0.876193	0.738773	0.911806	0.939142	1.13856	0.502832	0.87679	1.17725	0.866109	1.08444	0.612743	-1.67134	-1.67362	-1.66964	-0.75835	-0.532038	-0.85883	0.570986	0.622623	0.6671	-0.30412	-0.348829	-0.0239851	-0.439666	-0.291969	-0.276914	-1.73473	-1.6843	-1.71118	-0.566459	-0.554156	-0.494721	1.44869	1.22104	0.417877
blue	SP5448_RS04825		Signal recognition particle protein Ffh	1.14139	1.08735	0.772966	0.58917	0.0856744	0.598908	-0.0356598	0.450156	0.579301	1.33954	0.656502	0.902867	-1.8649	-1.94075	-1.96189	0.341414	0.593158	0.578089	0.788306	0.0238588	0.134937	-0.561886	-0.733099	-0.522367	-0.55282	-0.231289	0.0182111	-1.9493	-1.8862	-1.82837	0.912977	0.72653	1.01762	0.57238	0.366042	-0.208817
blue	SP5448_RS04830		Pleiotropic regulator of exopolysaccharide synthesis, competence and biofilm formation Ftr, XRE family	0.142469	0.684644	0.786581	-0.0103858	0.227633	0.0340897	-0.0836944	-0.239537	-0.210606	-0.446804	-0.252934	-0.413307	-1.86869	-1.81708	-1.98081	1.33607	1.12951	0.805638	0.887246	0.562247	1.1117	-0.186042	0.168016	-0.313684	0.017423	0.541886	0.545932	-1.81018	-1.77719	-1.74735	1.48703	1.60181	1.20394	-0.00695863	0.112034	-0.220627
blue	SP5448_RS04855		Citrate lyase holo-[acyl-carrier-protein] synthase (EC 2.7.7.61)	-0.305961	-0.188605	-0.304104	-0.0172647	-0.254033	0.0278302	-0.571544	-0.658632	-0.495779	-0.222773	-0.539591	-0.537719	2.16397	2.11046	2.85828	-0.268794	-0.137145	-0.542731	-0.50672	-0.36787	-0.660072	-0.720976	-0.677766	-0.978595	0.590591	0.232602	0.363003	1.75671	1.30671	1.9803	-0.511375	-0.848554	-0.634256	-0.822485	-0.775833	-0.841275
blue	SP5448_RS04885		Biotin carboxyl carrier protein of oxaloacetate decarboxylase; Biotin carboxyl carrier protein	-0.26885	0.391282	-0.362818	-0.284872	-0.291219	-0.0532389	-0.353005	-0.658046	-0.556202	-0.0754539	0.0540412	-0.437505	1.64531	1.55279	1.54327	-0.61719	-0.709903	-0.321302	0.107853	-1.03335	-0.128504	-0.855678	-1.09628	-0.985671	0.295407	0.370685	0.408327	2.26233	2.01926	2.79305	-0.715132	-0.635469	-0.402446	-1.15553	-0.533516	-0.912419
blue	SP5448_RS04930		Methylenetetrahydrofolate--tRNA-(uracil-5-)-methyltransferase TrmFO (EC 2.1.1.74)	1.19571	1.08116	0.763674	0.605343	0.762234	0.598057	0.631893	0.641578	0.331728	0.697157	0.898416	1.08229	-2.12716	-2.06627	-2.24161	-0.315447	-0.417441	-0.330611	0.23891	0.494565	0.559376	0.738591	0.417278	0.562563	0.314012	0.18337	0.377873	-1.87318	-1.98242	-1.84912	-0.187452	-0.00481463	-0.202778	0.19575	0.13965	0.0871141
blue	SP5448_RS04970		Ribonuclease HII (EC 3.1.26.4)	0.681837	0.738955	0.794523	-0.0062177	-0.0473571	0.071076	0.058935	-0.0240351	0.00351127	0.289787	0.652179	0.295021	-1.78296	-1.88635	-1.90016	-0.423212	-0.503846	-0.429154	0.239341	0.578595	0.195846	1.6248	1.83752	0.715511	1.58862	1.41691	0.850132	-1.74781	-1.78621	-1.70009	-0.229358	-0.253865	-0.380995	0.360059	0.19333	-0.0848656
blue	SP5448_RS04975	ylqF	LSU ribosomal maturation GTPase RbgA (B. subtilis YlqF)	0.387295	0.403038	0.620288	0.721017	1.00714	0.895128	-0.201987	0.148769	0.128717	0.192691	0.454739	-0.223625	-1.81332	-1.81362	-1.95285	-0.309543	-0.681223	-0.446653	0.328169	0.0709769	-0.0796715	1.75436	1.7977	0.739613	1.42519	1.63137	0.707579	-1.35629	-1.70811	-1.52768	-0.661912	-0.346961	-0.734172	0.19089	0.220988	0.0319529
blue	SP5448_RS05045	glyA	Serine hydroxymethyltransferase (EC 2.1.2.1)	-0.341109	-0.146482	-0.399786	-0.563505	-0.544747	-0.328897	-0.904731	-0.795152	-0.9223	0.0725202	-0.167427	-0.202463	1.96864	1.62364	1.383	-1.02906	-1.24506	-1.00418	0.633921	-0.149901	0.557987	1.1956	0.584696	0.130275	-0.0985021	0.00863638	0.0379489	2.78225	1.18882	1.67915	-0.660878	-1.13028	-0.780974	-0.551869	-0.366469	-1.51332
blue	SP5448_RS05065		Peptide chain release factor 1	0.61076	0.541506	0.499332	0.930668	0.755894	0.751261	0.633775	0.706005	0.735604	0.598788	0.629123	0.978119	-1.81899	-1.80675	-1.89353	-0.396149	-0.518294	-0.6116	1.11134	0.737489	0.670422	0.68674	0.846657	1.04419	-0.851691	-0.883646	-0.556564	-1.77416	-1.73562	-1.86244	-0.327376	-0.101542	-0.473299	0.856064	0.88531	0.402594
blue	SP5448_RS05080		FAD:protein FMN transferase (EC 2.7.1.180)	0.726805	1.11835	0.766959	0.304331	0.633393	0.551703	0.0314998	0.23549	0.207072	-0.352659	-0.296602	-0.037007	-1.93236	-2.07228	-2.04056	0.168272	0.153748	0.101251	0.284416	0.261859	0.914354	0.297445	-0.162696	0.104925	0.479554	0.624901	-0.110614	-1.92119	-1.91276	-1.9559	0.24231	0.316478	0.503188	1.53323	1.85535	0.377728
blue	SP5448_RS05185		Voltage-gated H(+)/2Cl(-) exchange transporter ClcA	0.543911	1.02234	0.61416	0.70465	0.0771828	0.918223	0.177172	-0.0297385	0.219994	-0.00690918	0.266723	0.254212	-1.68493	-1.81539	-1.85341	-0.652962	-0.686098	-0.301796	0.400078	0.450441	0.479923	1.10367	0.634076	0.889702	-0.331117	-0.212404	-0.592005	-1.81571	-1.69236	-1.65729	-0.0425402	-0.050025	-0.0786781	2.25842	1.76232	0.72617
blue	SP5448_RS05190		Class B acid phosphatase precursor (EC 3.1.3.2)	-0.483354	-0.432666	-0.360627	-0.343273	-0.25647	-0.27199	-0.59326	-0.573248	-0.61894	-0.737148	-0.663384	-0.634276	1.95831	1.62475	1.5292	0.20746	0.181158	0.139853	-0.678095	-0.715623	-0.723116	-0.735895	-0.631762	-0.687915	-0.462763	-0.138255	-0.248462	2.70096	2.02827	2.71718	-0.495231	-0.447601	-0.465778	-0.143164	-0.217179	-0.327665
blue	SP5448_RS05195		Zn-dependent alcohol dehydrogenases and related dehydrogenases	-0.386214	-0.317369	-0.459876	-0.523601	-0.526753	-0.568953	-0.493875	-0.571661	-0.510364	-0.596135	-0.639834	-0.561141	2.43982	2.49847	1.8876	0.0802616	-0.0140782	-0.0996879	-0.683199	-0.436454	-0.623643	-0.513474	-0.566489	-0.524137	-0.419786	-0.221936	-0.426047	2.26735	2.43316	1.30435	-0.407163	-0.438797	-0.232145	-0.46625	-0.198202	-0.483739
blue	SP5448_RS05205		L-malate or citrate/H+ symporter CimH (TC 2.A.24.2.4)	-0.59899	0.240931	-0.131802	-0.395383	-1.09915	-0.467441	-1.01347	-0.643334	-0.632557	-0.619578	-0.832274	-1.13234	1.81045	0.960256	2.63324	-0.749037	-0.566428	-0.121864	0.230627	-0.813872	-0.263548	0.750731	-0.022006	0.509966	0.884465	1.37753	0.159207	1.01245	0.837781	2.71948	-0.0479587	-0.612056	-0.586946	-0.800716	-0.987693	-0.988671
blue	SP5448_RS05225		Spermidine/putrescine import ABC transporter permease protein PotC (TC 3.A.1.11.1)	0.876722	1.62264	0.0798283	0.92968	-0.609852	0.373035	-0.635352	-0.944411	-1.15123	-0.200689	-0.18466	-0.077824	-1.69505	-1.65356	-1.41834	0.790973	0.999793	0.633329	0.468741	0.233818	0.655887	1.21105	0.296007	0.0571712	-0.00458243	0.741545	0.812097	-1.77439	-2.07095	-1.33254	0.999649	0.351984	1.89483	0.298946	0.0426321	-0.616915
blue	SP5448_RS05230		Spermidine/putrescine import ABC transporter permease protein PotB (TC 3.A.1.11.1)	0.78954	2.06651	0.372538	0.109865	-1.07398	0.166239	-0.359516	-1.17938	-1.18133	-0.261997	0.0767528	-0.05456	-1.28241	-1.13313	-0.992287	0.483057	-0.00576025	0.216023	1.73656	0.226231	1.02521	1.10177	0.534157	-0.549113	-0.120961	0.531773	0.599272	-1.76936	-2.11043	-1.36253	1.70138	-0.0995485	1.39856	0.5486	0.372855	-0.520614
blue	SP5448_RS05235		Spermidine/putrescine import ABC transporter ATP-binding protein PotA (TC 3.A.1.11.1)	0.810409	0.740138	0.116411	1.49686	-0.481319	1.27001	-0.678343	-0.795829	-0.649875	0.375074	-1.327	0.257163	-1.01972	-0.667913	-0.789468	0.592199	0.22709	-0.0928627	0.711104	-0.747993	0.14482	0.858259	0.331865	0.455341	0.0827004	0.336551	1.11349	-1.90852	-2.63042	-2.02853	0.578115	-0.528295	1.64541	1.05847	1.03071	0.113899
blue	SP5448_RS05240	murB	UDP-N-acetylenolpyruvoylglucosamine reductase (EC 1.3.1.98)	1.81094	1.58833	0.270876	1.82308	-0.0189638	1.62491	-1.23624	-0.396702	-0.740639	0.146214	0.0561073	-0.485142	-0.780919	-0.386615	-1.46205	-0.0649008	0.216426	0.129608	0.55684	-0.837566	-0.266378	1.11198	0.449909	1.44641	-0.563965	-0.586605	-0.43374	-1.64428	-2.26084	-1.25538	-0.0959447	-0.131484	0.621185	1.26591	0.852691	-0.323046
blue	SP5448_RS05300			1.75052	-0.999915	0.434308	-0.00214137	-0.317616	-0.189429	-0.516745	-0.187282	0.681167	-0.280209	-0.706811	-0.0623936	-0.999915	-0.999915	-0.999915	-0.569606	-0.999915	2.78194	1.25245	-0.307047	0.315914	-0.553332	1.26585	0.950524	2.54494	-0.363728	-0.999915	0.78681	-0.999915	-0.999915	-0.999915	-0.687678	0.615503	0.541304	-0.432962	0.254984
blue	SP5448_RS05320		Lantibiotic transport ATP-binding protein srtF	-0.612197	-0.674628	0.611875	0.779411	0.869257	0.79955	1.58252	0.225794	0.100196	-0.389235	-0.119468	-0.30929	-1.69976	-0.733672	-1.17073	0.361415	0.50039	0.315764	0.00980238	1.76309	1.64547	-0.100802	-0.119383	0.207265	-0.0526369	0.602963	0.264608	-1.39245	-2.76247	-0.686697	1.66075	0.538575	0.835215	-0.369184	-1.66822	-0.813092
blue	SP5448_RS09365		Replication initiation protein A	0.157348	1.23914	-0.120297	-0.201226	0.019079	-0.616014	0.116402	-0.46719	-0.801767	-0.802549	-0.940256	-0.642338	1.13437	0.798389	0.0435291	-0.953111	-0.725303	0.324329	-0.383257	0.599196	-0.640069	0.796762	0.0781091	-0.538979	0.215651	0.533165	-0.906962	-0.00906384	4.3589	0.421948	-0.0473118	0.280184	0.899035	-1.01501	-1.41498	-0.789842
blue	SP5448_RS05395		Succinate-semialdehyde dehydrogenase [NAD] (EC 1.2.1.24); Succinate-semialdehyde dehydrogenase [NADP+] (EC 1.2.1.79)	-0.529409	-0.479241	-0.296436	-0.403855	-0.615345	-0.427123	-0.624104	-0.592276	-0.71108	-0.462214	-0.45512	-0.537847	1.95194	2.16826	1.73461	1.4371	1.63441	1.50628	-0.298269	-0.388454	-0.283678	-0.61252	-0.73894	-0.691429	-0.378499	-0.0308668	-0.412075	1.34173	1.28207	1.89067	-0.807189	-0.892025	-0.74116	-0.852309	-0.827573	-0.858027
blue	SP5448_RS05415		Ferric iron ABC transporter, iron-binding protein	0.602915	0.670852	0.291104	-0.479221	-0.88883	-0.611926	-0.255988	-0.132981	-0.703397	0.499932	0.705587	0.575913	1.28902	0.862376	0.711788	0.838202	0.430986	0.738082	0.0925998	-0.681271	-0.0768428	-1.93808	-1.78746	-2.13865	0.721409	0.630334	1.12716	2.4076	-0.070414	1.2926	-0.612831	-1.494	-1.07866	-0.929679	0.0280165	-0.636242
blue	SP5448_RS05420		Two-component response regulator, associated with ferric iron transporter, SPy1062 homolog	0.129012	0.45673	0.60825	-0.423747	-0.458645	0.12417	-0.24463	-0.353004	-0.292074	0.137946	-0.961013	-0.969455	2.64873	0.55555	0.270404	1.11895	0.867683	1.73984	-0.394793	-0.518032	-0.516046	-1.78219	-0.966152	-1.97497	-0.619262	0.188336	0.720795	1.68835	1.14135	1.68191	-0.395813	-1.28803	-0.43567	-0.669599	-0.334076	-0.48079
blue	SP5448_RS05425		Two-component sensor kinase, associated with ferric iron transporter, SPy1061 homolog	0.119472	0.385024	0.696785	-1.2767	-1.44264	-1.43491	0.567386	-0.130659	-0.307866	0.224584	0.353109	0.646315	2.50836	1.40808	0.308688	0.868722	0.942214	0.922156	-0.616157	-0.316253	-0.227217	-0.89958	-1.00382	-0.969722	-1.25765	-1.20443	-0.766465	1.7954	1.09434	1.01814	-0.625274	-1.32126	-1.13016	-0.0579967	0.197041	0.932943
blue	SP5448_RS05430		PTS system, mannose/fructose/sorbose family, IID component	-0.547047	-0.513197	-0.548447	-0.51415	-0.570338	-0.494352	-0.573913	-0.561221	-0.564489	-0.555302	-0.558137	-0.587452	1.55672	1.82841	1.37928	0.775099	0.747636	0.829734	-0.515217	-0.590681	-0.553768	-0.699447	-0.712012	-0.70216	-0.528977	-0.457604	-0.481168	2.93366	1.90244	2.30192	-0.599191	-0.627489	-0.559312	-0.213346	-0.217882	-0.208595
blue	SP5448_RS05435		PTS system, mannose/fructose/sorbose family, IIC component	-0.56949	-0.528023	-0.592388	-0.509728	-0.596844	-0.494041	-0.557301	-0.590415	-0.615013	-0.538768	-0.532063	-0.562361	2.03489	1.75137	1.27948	0.932687	0.854395	0.864528	-0.520662	-0.590256	-0.594172	-0.694369	-0.719191	-0.721789	-0.502723	-0.376043	-0.426628	2.35997	1.83604	2.58951	-0.59187	-0.650573	-0.571646	-0.231392	-0.280849	-0.344262
blue	SP5448_RS05440		PTS system, mannose/fructose/sorbose family, IIB component	-0.489201	-0.484466	-0.510073	-0.460125	-0.50454	-0.444858	-0.462623	-0.4647	-0.490571	-0.447346	-0.445677	-0.444521	1.6119	1.6839	1.03839	0.0431019	0.0409326	0.0903226	-0.441511	-0.491916	-0.4884	-0.60358	-0.615101	-0.607514	-0.438987	-0.434816	-0.40223	3.44099	2.12926	2.45849	-0.543697	-0.554131	-0.523017	-0.251903	-0.220873	-0.270917
blue	SP5448_RS05480		CRISPR-associated protein, Csn2 family	0.174086	0.827107	0.158965	0.14986	0.169031	0.585204	0.172845	-0.352415	0.0826991	0.479966	0.821105	0.377655	-1.7414	-1.65997	-2.08653	1.11412	1.01829	1.24957	-1.26822	-0.358309	-0.831757	-0.690729	-0.647395	-0.894038	-0.273917	0.640562	-0.545523	-1.48732	-0.68226	-1.5056	1.54893	1.10014	1.56129	1.27386	0.739896	0.780217
blue	SP5448_RS05485		CRISPR-associated protein Cas2	0.776277	1.3872	1.28225	-0.081861	-0.326762	-0.180236	0.588648	0.552764	0.63656	0.894355	-0.321665	-0.0633156	-1.45412	-1.22136	-1.55289	0.261711	1.73588	1.62319	-1.10476	-1.18017	-0.820617	-0.587898	-0.34576	-0.38383	-0.62153	0.0742726	-0.598053	-1.26653	-1.63871	-1.59744	0.552726	1.0551	0.93283	1.37889	0.804595	0.810268
blue	SP5448_RS05490		CRISPR-associated protein Cas1	0.359595	0.87141	1.05018	0.416136	-0.0340046	0.190016	-0.17899	-0.12398	0.111007	0.798188	0.0670112	0.327271	-1.67941	-1.48828	-1.18107	1.08489	1.20824	1.17036	-0.884266	-1.24088	-1.50361	-0.934687	-1.00804	-0.470277	-0.0206909	0.357489	0.0736587	-1.51591	-1.25883	-1.5488	1.22464	0.666091	1.26243	1.24419	1.357	1.2319
blue	SP5448_RS05495		CRISPR-associated endonuclease Cas9	0.441481	0.617805	0.30737	0.839836	0.399916	0.692588	-0.062631	0.39375	0.247311	0.694099	0.129532	0.586954	-1.38309	-1.42524	-1.69244	1.29483	1.00991	0.861595	-1.458	-1.28277	-1.55855	-0.771697	-0.909835	-1.10664	-0.121286	-0.339541	-0.00478786	-1.03671	-1.01535	-1.33653	1.52215	1.34039	1.59912	0.858068	0.879764	0.788633
blue	SP5448_RS05525	glmM	Phosphoglucosamine mutase (EC 5.4.2.10)	0.797798	0.483294	0.574996	0.768627	0.886027	0.940555	0.512298	1.02434	0.81789	0.644571	0.548412	0.780295	-2.15018	-2.02761	-2.12954	-0.279873	-0.162333	-0.362319	0.387081	0.249978	0.422802	-0.0541799	-0.186941	0.0113092	0.199898	0.15802	-0.17189	-1.84971	-1.79858	-1.87807	-0.231376	-0.158637	-0.143474	1.40946	0.97267	0.994383
blue	SP5448_RS05615		hypothetical protein	0.741782	1.88762	0.524756	0.195702	0.151528	-0.331722	-0.411426	-0.563545	0.29593	-0.477446	0.807783	-1.18222	-1.36778	-1.36778	-1.36778	-0.516056	-1.13187	-0.432087	-0.531873	-0.339218	-0.0655494	-0.373352	0.500843	0.0799321	0.191431	-0.738168	0.00942898	-0.925716	-1.36778	0.0475222	2.94279	0.331778	2.06948	0.971001	0.315502	1.42656
blue	SP5448_RS05690		Single-stranded-DNA-specific exonuclease RecJ	0.547902	0.725062	0.464285	0.642526	0.0733781	0.987888	-0.0982981	-0.157383	-0.199077	0.292001	0.494848	0.800993	-1.88492	-2.07352	-2.02403	0.828896	0.621377	0.614601	1.07945	0.27896	0.459814	0.455117	0.648717	0.395774	0.342528	0.338149	0.126819	-1.75581	-1.89563	-1.82753	1.26187	0.73633	1.18073	-0.83855	-0.951338	-0.691919
blue	SP5448_RS05695		Short-chain dehydrogenase	0.600217	0.676844	0.0581343	0.402839	-0.190576	0.675231	0.0705578	0.121154	0.0196972	1.12304	0.683636	0.972871	-1.9931	-2.13246	-2.00566	0.391408	-0.0386508	0.0791877	1.0041	0.783527	0.317062	0.33816	0.352271	0.217322	1.08315	1.0566	1.17385	-1.8848	-2.11446	-1.92586	0.465394	0.21604	0.231193	-0.0423112	-0.180904	-0.6047
blue	SP5448_RS05700		Ribonuclease Z (EC 3.1.26.11)	0.342708	0.633162	0.308101	0.982457	0.492883	1.12498	-0.122286	0.0528031	0.216467	0.905966	0.531228	1.11366	-2.01955	-1.94052	-2.20398	0.370903	0.148393	0.2539	0.807633	0.655594	0.660608	0.666621	0.855857	0.309876	-0.019111	-0.0279814	0.258434	-1.97231	-2.16125	-2.06595	0.431632	0.502662	0.550518	-0.156559	-0.191404	-0.296136
blue	SP5448_RS05705		Cystathionine beta-lyase (EC 4.4.1.8) (EC 4.4.1.1)	0.296074	1.36078	0.925749	0.143477	0.0966813	0.192551	-0.00103464	-0.491923	-0.398952	1.04049	0.68686	0.801698	-1.95323	-1.95734	-2.07387	0.377037	0.0672116	0.231058	0.551354	0.729195	0.662576	1.09285	1.1676	0.0508448	0.182049	-0.155268	0.242873	-2.05694	-1.90131	-1.70383	1.02056	0.6087	1.01677	-0.327829	-0.277214	-0.246317
blue	SP5448_RS05720		Exfoliative toxin A	0.148901	0.641919	0.79418	-0.419019	-0.236771	-0.488967	-0.406769	-0.679747	-0.706721	-0.0281866	0.211398	0.00319274	-1.97262	-1.9435	-1.80539	0.352727	0.00764158	0.480835	0.307186	0.512185	0.610123	2.14074	1.64332	1.00131	1.06784	1.26242	0.36726	-1.56125	-1.65037	-1.61078	0.288443	-0.250427	0.237144	0.739741	0.767396	0.174623
blue	SP5448_RS05765		Branched-chain amino acid aminotransferase (EC 2.6.1.42)	1.19022	1.35651	0.528992	0.874364	0.587299	0.779925	-0.113396	0.575503	0.76671	0.251726	-0.0303048	0.0906091	-2.03388	-2.06174	-2.11718	-0.0776665	0.430483	0.347936	-0.125065	-0.176939	-0.0922482	-0.178233	-0.0418742	0.238821	0.762173	0.572355	0.71047	-1.91941	-1.9812	-1.92399	0.0684835	0.181154	0.0985825	1.32733	0.911178	0.222303
blue	SP5448_RS05785		Dihydroorotase (EC 3.5.2.3)	0.598096	0.616054	0.506575	0.737436	0.30322	0.507792	0.134534	0.338263	0.352796	1.99596	0.91338	1.1768	-1.93977	-1.93714	-1.77345	-0.330288	0.124916	-0.324911	0.445427	-0.269735	-0.476509	0.539193	0.0346011	0.0912546	0.13082	0.0616153	0.151728	-1.66784	-2.00389	-1.85711	-0.174751	-0.264578	-0.0235917	1.36919	1.61504	0.298867
blue	SP5448_RS05830		Histidine protein kinase	-0.218211	0.0361301	-0.0878383	-0.456203	-0.877821	-0.901285	-0.471703	-0.42089	-0.56585	-0.652684	-0.246754	-0.230383	1.56701	2.03985	1.59066	-0.779849	-0.662469	-1.25756	0.521205	0.311988	0.318195	0.311258	0.227091	0.346157	-0.252734	-0.256077	-0.0772476	1.57602	2.13681	2.6978	-0.853533	-1.15227	-1.17271	-0.697667	-0.56511	-0.823338
blue	SP5448_RS05845		Arsenate reductase (EC 1.20.4.1) glutaredoxin-coupled, glutaredoxin-like family	-0.570166	0.128994	-0.287893	0.736094	-0.662638	1.05363	-0.761527	-0.904318	-1.38116	0.309944	-0.144239	-0.156465	2.65319	2.53737	1.65203	0.0358864	-0.390356	-0.928764	-0.0516605	-1.01091	-0.0856798	-0.560346	-0.445031	-1.06303	-0.264876	0.496152	-0.0100765	0.422732	1.42106	1.19086	-0.659499	-1.48017	-1.10818	0.215167	0.844694	-0.770798
blue	SP5448_RS05855		Ribose-5-phosphate isomerase A (EC 5.3.1.6)	0.00204622	-0.568547	-0.93226	0.22519	-1.01357	-0.0864436	-0.990526	-0.259904	-0.76786	-0.175551	-0.967255	-0.878308	2.8323	2.78332	2.34964	-0.0331266	-0.150663	-0.216696	0.225162	-0.871981	-0.520301	0.256164	-0.594755	-0.366153	0.0661546	0.569056	0.540023	0.862906	1.38847	0.558063	-0.88135	-0.965802	-0.76417	0.233763	-0.494388	-0.392647
blue	SP5448_RS05860		ClpE-like protein	-0.570332	-0.460307	-0.570227	-0.0421228	-0.01522	-0.228225	-0.440776	-0.665897	-0.570555	-0.567823	-0.488092	-0.72319	2.70306	2.16957	3.11316	0.0565855	-0.0655236	0.0230813	-0.369877	-0.311186	-0.51496	-0.505897	-0.586061	-0.831271	0.402482	0.554809	0.19833	0.988672	1.30931	1.03799	-0.142996	-0.212589	-0.139332	-1.16633	-1.12929	-1.23898
blue	SP5448_RS05955		Bis-ABC ATPase Uup	1.23154	0.831545	0.688561	0.351267	-0.0791285	0.60669	-0.290157	-0.0707304	-0.232799	0.838142	0.244461	0.615051	-1.32828	-1.51452	-1.96695	0.252374	0.160107	0.280744	0.628166	-0.224715	-0.268114	1.99181	1.26499	1.25312	0.24351	0.518201	0.114231	-2.06316	-2.11925	-2.15198	0.577782	0.363015	0.293807	-0.366186	-0.0592652	-0.61388
blue	SP5448_RS06015		Transcriptional repressor of the fructose operon, DeoR family	-0.242988	-0.181389	-0.0991785	-0.990009	-1.3569	-1.10852	-0.373701	-0.425285	-0.448098	0.0145187	-0.470648	-0.347101	1.30872	1.99452	1.20158	0.278025	0.746209	0.741565	-0.135868	-0.102107	-0.373269	-1.37021	-1.36177	-1.45801	-1.19779	-1.1029	-1.26753	1.72503	1.70289	1.60529	0.328647	-0.0420068	0.550524	1.30049	0.907263	0.0500054
blue	SP5448_RS06020		2-dehydropantoate 2-reductase (EC 1.1.1.169)	0.181239	0.144089	-0.21967	0.220245	-0.00954701	0.437644	-0.782754	-1.00722	-1.00608	-0.15317	-0.710499	-0.172603	-1.47341	-1.54322	-1.79777	0.467536	0.977757	0.940943	1.27797	0.740511	0.953572	-0.822371	-1.12416	-0.462408	0.381815	-0.191441	0.116659	-1.08429	-1.50295	-0.823115	1.91322	1.22157	1.87017	0.549912	1.30139	1.19043
blue	SP5448_RS06025		Membrane protein	0.130243	0.279876	-0.0468874	0.664971	-0.244404	0.579398	-0.730486	-0.619735	-0.569773	0.274136	0.00203532	0.206826	-1.83381	-1.68701	-1.73022	1.05774	0.956122	0.869134	1.44281	0.587984	0.803526	-0.480144	-0.785572	-0.645757	-0.0169481	0.237619	0.0157499	-1.58293	-1.58996	-1.66918	1.64708	0.809626	1.97649	0.892236	0.632861	0.166349
blue	SP5448_RS06070	rpsP	SSU ribosomal protein S16p	-0.0674103	0.384365	0.359576	0.811706	0.712278	0.998259	0.0318609	-0.399446	-0.605775	-0.534308	-0.338784	-0.474815	-1.91016	-1.9628	-1.97504	0.38747	0.228133	0.29648	-0.131927	0.444266	0.144803	0.283164	0.287962	0.194831	1.35665	1.21656	0.968847	-1.73931	-1.85062	-1.83003	0.968778	1.13858	0.707848	0.371105	-0.00336225	1.53025
blue	SP5448_RS06075		membrane-anchoring domain / Glycerophosphoryl diester phosphodiesterase (EC 3.1.4.46)	-0.594206	-0.434873	-0.403331	-0.757439	-0.815679	-0.709159	-1.00577	-1.0371	-1.04465	-0.449508	-0.297073	-0.241552	1.93845	1.38098	1.5465	0.779021	0.66988	0.723762	-1.16174	-1.13704	-1.13911	-0.350784	-0.373159	-0.481924	-0.866799	-0.845476	-0.859974	1.72423	1.12296	1.7314	1.32711	1.28691	1.39337	-0.100371	-0.171793	-0.346064
blue	SP5448_RS06080		ABC-type antimicrobial peptide transport system, permease component	-0.565223	-0.50897	-0.522939	-0.591557	-0.782881	-0.552684	-0.951127	-0.96428	-0.977767	-0.434091	-0.458616	-0.403771	1.98986	2.01383	1.54026	0.562757	0.679688	0.546483	-1.09219	-1.14095	-1.10804	-0.513385	-0.648271	-0.557059	-0.81457	-0.738385	-0.784692	1.97055	1.47219	1.58571	0.981971	0.901138	0.979752	0.246984	0.0378353	-0.397564
blue	SP5448_RS06085		ABC-type antimicrobial peptide transport system, ATPase component	-0.513933	-0.554673	-0.634454	-0.430702	-0.783497	-0.474696	-0.900289	-0.915301	-0.885231	-0.350356	-0.592776	-0.288046	1.96544	2.04612	1.24068	0.473944	0.644713	0.54517	-0.973274	-1.0791	-1.01148	-0.577847	-0.68699	-0.642236	-0.89786	-0.852204	-0.90097	1.86999	1.83491	1.72806	1.09488	0.777093	0.94329	0.185947	0.0523398	-0.45668
blue	SP5448_RS06090		ABC transporter, RND-adapter-like protein	-0.570552	-0.660586	-0.537995	-0.416823	-0.47163	-0.367533	-0.900847	-0.95867	-0.897606	-0.521809	-0.637109	-0.51921	1.53359	1.62147	0.894517	0.350185	0.35927	0.642986	-1.08178	-1.11804	-1.0968	-0.669929	-0.594813	-0.565345	-0.701939	-0.724019	-0.683108	2.14643	2.33282	2.28659	0.713906	0.830934	0.761527	0.279671	0.216449	-0.274204
blue	SP5448_RS06135		LSU ribosomal protein L27p	0.611336	-0.0191756	0.45903	-0.793646	-0.305743	-0.262693	0.389364	0.0532827	-0.0689465	0.0408881	0.143181	0.246473	-1.97079	-1.95216	-1.97358	0.522441	0.512236	0.749889	0.0554811	0.298341	0.473351	0.0419713	0.671643	0.160529	0.852753	0.89047	0.626482	-2.03853	-2.08877	-1.96282	0.656029	0.98987	0.866258	1.12815	0.693498	1.30391
blue	SP5448_RS06140		FIG139598: Potential ribosomal protein	0.202409	0.355396	0.649478	0.61853	0.591926	0.641228	0.39466	-0.0625735	-0.195227	-0.295301	0.197951	-0.114467	-1.9877	-2.03143	-1.94535	0.709472	0.2476	0.106956	-0.0302355	-0.1471	-0.0826972	0.535257	1.02607	-0.0156538	0.0561096	0.109381	0.249265	-2.04727	-2.06062	-1.84502	1.0684	0.871873	1.05267	0.991333	0.450222	1.73447
blue	SP5448_RS06145		LSU ribosomal protein L21p	0.537151	0.30571	0.780875	0.220076	0.422474	0.326316	0.228142	0.224494	0.485044	-0.0255975	-0.172777	-0.233827	-2.05353	-2.04082	-2.05675	0.603983	0.509191	0.649314	0.0279443	-0.0705213	-0.147505	0.40578	0.37948	0.422417	0.172043	0.0746166	0.181089	-1.98508	-1.98997	-1.91424	0.771985	1.27265	0.776377	0.628105	0.241999	2.04336
blue	SP5448_RS06180		Transcriptional regulator	0.709936	0.705949	0.410586	-0.378459	-0.0582872	0.032633	1.00549	1.38148	0.973363	1.08331	0.468352	1.2867	-1.78554	-1.91222	-1.88669	-0.103999	-0.350814	-0.214608	0.428978	0.974142	0.32139	-0.561245	-0.552148	-0.569673	0.421112	0.287327	0.356514	-1.74467	-1.87987	-1.7985	-0.284272	-0.109736	0.0412816	1.31822	0.967035	1.01694
blue	SP5448_RS06185		Chorismate synthase (EC 4.2.3.5)	2.22062	2.27777	1.21058	1.01337	-0.425592	0.892574	-0.659816	-0.315425	-0.314345	0.37814	-0.126964	-0.240962	-1.54067	-1.22884	-1.63399	0.480982	0.720041	1.01012	0.158254	-1.16187	-0.615739	1.0286	-0.019028	0.578995	0.520096	0.623403	0.631414	-1.34061	-1.77638	-1.38498	-0.116236	-0.516826	0.10495	0.3305	0.102667	-0.864781
blue	SP5448_RS06205		LSU ribosomal protein L20p	0.539102	0.358145	0.217471	0.392682	1.04037	0.271597	0.684326	0.489397	0.521098	-0.49882	-0.0616431	-0.23067	-2.04153	-2.06884	-2.11884	0.471109	0.441987	0.144271	-0.0269218	0.685752	0.509214	-0.341429	-0.0723643	-0.235797	1.10626	0.800497	0.844385	-1.93298	-1.95758	-1.9547	0.793646	0.776075	0.580485	0.219158	0.235411	1.41968
blue	SP5448_RS06210	rpmI	LSU ribosomal protein L35p	0.352091	0.465282	0.744753	0.195545	0.471674	0.193175	0.88932	-0.0887496	0.244991	-0.122763	-0.297296	-0.224345	-2.09008	-2.015	-2.0992	-0.0443346	-0.113888	0.46157	0.297431	0.670308	0.637095	-0.0139593	0.174425	-0.300544	1.04212	1.00822	1.09059	-1.96727	-1.84646	-1.82616	0.823759	0.542688	0.571359	-0.0353872	0.390627	1.81842
blue	SP5448_RS06215		Translation initiation factor 3	0.767798	0.734253	0.940246	-0.139698	-0.160034	-0.0445792	0.379891	0.471368	0.377943	-0.408947	-0.249365	-0.414571	-2.06215	-2.13436	-2.14068	0.585964	0.539844	0.328227	-0.0157609	0.0125258	-0.044953	-0.119665	0.19299	-0.168864	0.949424	0.801679	0.767503	-1.73366	-1.69061	-1.77927	0.816512	1.01218	0.526722	0.611279	0.468555	2.02226
blue	SP5448_RS06225		hypothetical protein	-0.0351941	-0.155771	-0.435465	-0.26696	-0.523969	-0.378871	-0.699081	-0.954911	-0.761498	0.0546602	-0.294957	-0.0707833	2.0642	2.47332	2.74579	0.81414	0.876475	1.38375	-0.391626	-0.629301	-0.498723	-0.692469	-1.00083	-0.983301	-0.255253	-0.293004	-0.223984	1.50329	1.0059	0.93464	-0.50025	-0.5458	-0.631017	-0.829534	-0.674796	-1.12882
blue	SP5448_RS09400		Ferredoxin	-0.237695	-0.342131	0.353309	-0.885	-1.22216	-0.812425	-0.717286	-1.06726	-0.495099	-0.00479967	0.424162	0.293095	0.995712	1.90685	3.4538	1.41996	1.2266	0.233939	1.06875	-0.578	0.476423	-0.942021	-0.0769199	-1.51009	-0.453621	-0.465473	0.39636	0.257653	0.284056	0.318415	0.267368	-0.233196	-0.161894	-1.24335	-0.642471	-1.28556
blue	SP5448_RS06230		Pore forming protein ebsA	-0.407252	0.316841	-0.230009	0.11183	-0.597022	-0.127904	-0.821567	-1.14439	-0.936545	0.00508163	-0.380665	0.176047	2.39934	2.19614	3.02737	0.73797	1.12606	0.568768	-0.0348908	-0.659436	-0.729237	-0.658219	-1.1152	-0.983089	0.233171	0.496401	0.107122	0.777209	0.479372	0.696447	-0.456561	-0.877413	-0.441888	-0.558925	-1.0606	-1.23437
blue	SP5448_RS06240		membrane protein, related to Actinobacillus protein (1944168)	0.679078	1.21162	1.76021	0.307164	0.706129	0.463744	0.355746	0.204371	0.135087	-0.269355	0.175733	-0.0499476	-1.96668	-1.97232	-2.0391	0.486782	0.369406	0.36193	0.406847	1.1639	0.866967	-0.286921	-0.165872	-0.620406	-0.274839	-0.116598	0.0662132	-1.89254	-1.93327	-1.78386	0.883432	1.11932	0.810686	0.238386	0.0135615	0.585405
blue	SP5448_RS06245		Heteropolysaccharide repeat unit export protein	0.808284	1.3781	1.48479	0.6414	0.511565	0.544296	0.513808	0.322667	0.392584	-0.304661	0.0525166	-0.130949	-1.8749	-1.94132	-1.98449	0.223812	0.392721	0.362576	0.498614	0.848013	0.671709	-0.306887	-0.328691	-0.698093	-0.385252	-0.266433	-0.263628	-1.80012	-1.95029	-1.93266	0.90027	1.15759	0.840125	0.542792	0.248738	0.831392
blue	SP5448_RS06250		Membrane protein SPy0796	0.641054	1.17762	1.63564	1.21407	1.04419	0.939822	0.399523	-0.0229085	-0.174693	-0.178533	0.35777	-0.183715	-1.87527	-1.8749	-1.94751	0.427081	0.310335	0.331453	0.61284	0.356952	0.625474	-0.387121	-0.274209	-0.884109	-0.630923	-0.314954	-0.0557468	-1.74225	-1.723	-1.89213	1.01945	0.743262	1.07789	0.398833	0.0901316	0.758594
blue	SP5448_RS06255		Glycosyltransferase involved in cell wall biogenesis	0.964591	1.27446	1.20375	1.04667	0.481461	0.634097	0.615338	0.87221	0.548643	-0.160991	-0.131905	0.206841	-1.90417	-1.98082	-2.13607	0.480235	0.0823502	0.507256	0.501564	0.71499	0.371012	-0.532562	-0.290347	-0.670958	-0.465009	-0.36816	-0.249112	-1.79375	-1.89098	-1.81939	0.77556	1.01028	0.65102	0.517128	0.196078	0.738681
blue	SP5448_RS06260		Phosphoglycerol transferase	0.869558	1.17288	1.26384	0.767414	0.485407	0.729023	0.726772	0.278963	0.45738	0.143647	0.262604	0.215501	-1.94856	-1.98304	-2.00445	0.210979	0.0108512	0.201973	0.868569	0.825618	0.823875	-0.443245	-0.132825	-0.586466	-0.438881	-0.155011	-0.0578991	-2.01343	-1.97837	-1.97763	0.861618	0.860688	0.774328	0.287415	0.2857	0.335205
blue	SP5448_RS06315	mscL	Large-conductance mechanosensitive channel	-0.755811	-0.84176	-0.873999	-0.915946	-0.816931	-0.803467	-0.48018	-0.447013	-0.512855	0.0869588	-0.0932499	0.0240913	2.19012	2.36939	3.05988	0.24139	0.279248	0.252152	0.123203	-0.163601	0.233113	-0.0208993	-0.174212	-0.0176555	-0.501978	-0.560067	-0.71502	1.27202	1.33954	1.53513	-0.726461	-0.729955	-0.5649	-0.701305	-0.712204	-0.876777
blue	SP5448_RS06370	pheS	Phenylalanyl-tRNA synthetase alpha chain (EC 6.1.1.20)	1.23328	0.98806	0.632271	1.00899	0.137487	1.21971	-0.0253653	-0.0932048	-0.224933	0.729747	0.0384689	0.774071	-1.74804	-2.01207	-2.17046	0.873199	0.474974	0.530805	1.1508	-0.353364	0.0939667	0.147914	-0.778256	-0.0858003	-0.430606	0.263606	-0.462792	-1.69479	-1.92589	-1.73287	0.941864	0.460043	1.3133	0.404781	0.400611	-0.0795079
blue	SP5448_RS06375		DNA-entry nuclease (Competence-specific nuclease) (EC 3.1.30.-)	0.524937	0.616762	0.572987	-0.421845	-0.501138	-0.443449	0.0814348	0.571888	0.446629	1.24802	0.52114	1.00376	-1.98635	-1.89274	-2.21669	0.512739	0.389742	0.891278	1.0795	0.373632	0.284073	0.634063	0.720998	0.241302	-0.0565903	0.0133894	0.146377	-1.81373	-2.08092	-1.81758	1.02135	0.4547	1.08682	0.539738	-0.208213	-0.538021
blue	SP5448_RS06380		Competence-associated EpuA protein	0.748131	1.82469	0.801076	-0.076649	-0.738937	0.0360491	-0.141765	0.713666	0.334168	0.88299	0.164025	0.177503	-1.96515	-1.96553	-1.86908	0.277554	0.296835	0.222644	0.973107	0.197136	0.894793	0.578193	0.513089	0.948105	0.271564	0.259548	-0.189235	-2.26343	-1.6856	-1.97755	0.579397	-0.0650564	1.14188	0.120258	-0.0800134	0.0616073
blue	SP5448_RS06435		Transcription regulator [contains diacylglycerol kinase catalytic domain]	0.58315	-0.0592293	-0.00755088	0.3843	0.154694	0.521372	-0.233632	-0.0822137	-0.0276934	1.21368	0.953898	0.81582	-1.41026	-1.43594	-1.55429	1.05094	0.765251	0.817102	0.385237	-0.0614564	-0.405567	-0.599517	-0.477453	-0.702082	0.737317	1.19481	-0.110319	-1.58578	-1.81307	-1.59127	1.66685	1.43312	1.89159	-0.714164	-0.530779	-1.16685
blue	SP5448_RS06445		Substrate-specific component QueT (COG4708) of predicted queuosine-regulated ECF transporter	0.23474	0.343271	0.808174	-0.215281	0.504874	-0.0492634	0.405384	-0.0450005	-0.1724	-0.0761881	0.564165	0.117281	-1.82237	-1.88208	-1.84968	-0.142251	-0.0889497	-0.238331	-0.548329	0.129791	0.321847	1.51978	1.46054	1.57624	0.00308799	0.0226311	-0.253104	-1.80665	-1.79993	-1.64073	0.0317501	0.0379602	0.19745	1.47998	1.47536	1.39624
blue	SP5448_RS09405			0.0217346	0.0866468	0.0218246	0.267527	-0.755371	-0.365989	-0.893298	-0.461175	-0.271435	-1.15604	-1.29825	-0.687934	2.90696	0.992309	-0.282265	-0.297479	1.26308	1.09885	0.258562	-1.28528	-0.903284	0.131607	-0.0941735	-0.931062	-1.04541	-0.259226	-0.664897	1.1919	1.86485	0.939514	2.29541	-0.320091	0.236204	-0.270934	-0.788001	-0.545389
blue	SP5448_RS06495		Streptolysin S precursor (SagA)	-0.498426	-0.586099	-0.438717	-0.430198	-0.429214	-0.392738	-0.478666	-0.481092	-0.473092	-0.499991	-0.55341	-0.472357	2.50609	2.47986	1.96123	-0.182084	-0.162205	-0.25218	-0.645963	-0.534852	-0.582236	-0.591903	-0.6327	-0.586616	-0.0635582	-0.258051	-0.263183	2.26028	1.83093	1.99944	-0.489298	-0.373379	-0.40444	-0.399843	-0.47216	-0.40919
blue	SP5448_RS06530		Septation ring formation regulator EzrA	0.871372	0.732787	0.695255	0.0694985	0.384752	0.153926	0.180503	0.379866	0.191503	0.579701	0.574281	0.792622	-2.03005	-2.01059	-2.18693	0.316238	0.502824	0.224039	-0.114503	0.0669791	-0.108657	0.971709	0.946573	0.887103	-0.22743	-0.280259	-0.374561	-2.00317	-2.03701	-1.97616	0.96603	1.10258	0.844184	0.205492	0.218901	0.490608
blue	SP5448_RS06550	rplS	LSU ribosomal protein L19p	0.380995	-0.0568006	-0.0509801	0.25049	0.25679	-0.0321364	0.531664	1.49807	0.646144	0.190939	-0.182751	0.0064109	-2.02116	-2.01607	-2.05363	0.200913	0.272353	0.0344691	0.328382	0.127097	0.105478	-0.0101757	0.619621	0.636351	0.873362	0.854791	1.67969	-1.95354	-1.9466	-1.96312	-0.0360544	0.553774	-0.070021	0.934387	0.29146	1.11941
blue	SP5448_RS06575		LSU ribosomal protein L31p @ LSU ribosomal protein L31p, zinc-independent	0.320927	0.384169	1.099	-0.41593	-0.103615	-0.415219	-0.198274	0.296085	0.505882	-0.0755224	-0.185822	-0.0296608	-1.94735	-1.90464	-2.02501	-0.29837	0.487422	0.794053	-0.259312	0.754509	0.598133	0.235023	0.820568	0.473879	0.402935	0.534607	0.913835	-1.92786	-1.95746	-1.87568	0.240214	1.14125	0.152462	0.746372	0.94001	1.77839
blue	SP5448_RS06580	agaS	Galactosamine-6-phosphate isomerase AgaS	-0.283917	-0.409744	-0.341745	-0.576268	-0.637958	-0.506147	-0.87523	-0.705611	-1.01725	1.22343	0.93173	1.46507	1.23906	1.13675	0.352994	-0.425674	-0.198683	-0.286944	-0.775525	-0.78426	-0.610486	-0.79422	-1.07648	-1.00806	-0.263619	-0.39424	-0.383132	2.44697	2.15204	2.06714	-0.84037	-1.09436	-0.670556	0.91816	0.8231	0.204037
blue	SP5448_RS06600		Sporulation transcription regulator WhiA	0.997513	1.11861	0.723984	0.0350887	-0.0138218	0.367326	0.537487	-0.69836	-0.704718	1.27941	1.84231	1.32383	-1.76167	-1.52645	-1.7605	0.643681	0.229843	0.619211	-0.384488	-0.0902453	0.142313	-0.0259845	-0.0631739	-0.717036	0.340325	0.387762	0.33132	-1.62952	-2.09919	-1.39665	0.671237	1.16951	1.39302	-0.0915781	-0.378709	-0.811676
blue	SP5448_RS06615	asnC	Asparaginyl-tRNA synthetase (EC 6.1.1.22)	0.729845	0.740213	0.642095	0.34931	0.725438	0.473436	0.62807	1.51436	1.24594	0.214075	0.494385	0.502485	-2.07726	-1.9902	-2.0824	-0.195984	-0.0221808	-0.337963	0.115536	0.592448	0.262994	0.075122	0.012333	0.457844	0.050768	0.442684	0.068814	-2.07614	-2.04179	-2.02843	-0.0437219	0.223321	0.186898	0.705077	0.631718	0.810861
blue	SP5448_RS06630			-0.495576	-0.521093	-0.518299	-0.608599	-0.606781	-0.602546	-0.369551	-0.311795	-0.30426	-0.348057	-0.411865	-0.358303	2.19416	2.28494	2.22824	-0.229965	-0.250226	-0.235385	-0.4187	-0.462939	-0.524664	-0.478379	-0.498622	-0.450408	-0.582328	-0.561904	-0.541289	2.10639	2.23871	2.10559	-0.42141	-0.460417	-0.415061	-0.355868	-0.384463	-0.429274
blue	SP5448_RS06685		PTS system, hyaluronate-oligosaccharide-specific IIA component	0.182051	0.0237155	0.027642	-0.0948567	-0.378122	-0.669438	-0.765131	-0.840623	-0.887995	-1.16349	0.23624	-0.970833	1.54027	2.5938	2.18418	0.758754	-0.264859	-0.194028	-0.224206	0.181956	-0.349809	-0.145347	-0.0205352	-0.284352	1.64047	1.57443	0.246951	1.23958	-0.149333	0.825153	-0.675771	-0.370356	-0.275326	-1.28152	-1.69076	-1.55851
blue	SP5448_RS06695		PTS system, hyaluronate-oligosaccharide-specific IIB component	-0.0623814	-0.0916721	0.0138144	-0.236385	-0.0450661	0.0959139	-0.729059	-0.804479	-0.642633	-0.151468	-0.570938	-0.842565	3.37562	1.04998	1.17228	-0.119159	-0.420979	-0.181508	-0.306779	-0.81532	-0.489142	-0.799552	-0.708207	-0.389524	0.556227	1.60788	0.124102	1.56275	1.56044	1.88093	-0.582417	-0.535787	-0.0861195	-0.929097	-1.36433	-1.09538
blue	SP5448_RS06735		hypothetical protein	0.904949	0.242102	1.28127	-0.449666	0.0936978	-0.594506	0.680536	0.765236	0.538113	1.84136	1.46263	0.901011	-1.90356	-2.19829	-1.57011	-0.406201	-0.241374	0.089854	-0.11834	0.643132	0.652432	-0.148813	0.262243	0.0496061	0.462424	-0.141597	0.490521	-1.6779	-2.1174	-1.78487	0.675344	-0.042366	0.670937	0.489796	0.171805	0.0260044
blue	SP5448_RS06755		Triosephosphate isomerase (EC 5.3.1.1)	0.416226	0.305844	-0.0335342	-0.0238481	0.580827	0.537339	0.102796	1.05804	0.68933	1.37022	1.15718	0.796484	-2.05204	-2.02655	-2.05436	-0.51414	-0.367298	-0.563498	0.391542	0.573995	0.66401	0.357195	0.174207	0.903741	0.612936	1.04411	0.294894	-1.94389	-1.92793	-1.86755	-0.341494	-0.00480111	0.113034	0.495029	0.545987	0.535957
blue	SP5448_RS06810		Phosphoglycerate mutase family 5	0.549529	0.836933	1.08298	-0.0849028	0.427527	-0.0540563	0.010342	-0.864134	-0.433371	1.02869	1.24941	1.08412	-2.13104	-2.18671	-1.64532	-0.00937411	0.896211	0.445691	-0.306412	-0.120853	-0.0769307	0.539057	0.793803	0.75068	-0.480542	-0.650242	0.260423	-1.74065	-1.46905	-2.01483	0.983417	0.537456	0.775955	0.773111	0.814425	0.428672
blue	SP5448_RS06820		Lysyl-tRNA synthetase (class II) (EC 6.1.1.6)	0.715356	0.836904	1.14266	0.840502	1.27084	1.03448	0.311826	0.117639	0.270364	0.449732	1.33007	0.802287	-1.96833	-1.99424	-2.02425	-0.223487	-0.255566	-0.356457	0.0997522	0.168233	0.191131	0.797534	0.928144	0.814324	-0.481924	-0.610009	-0.405289	-1.89233	-1.83639	-1.78837	-0.0546228	0.101834	0.00224914	0.544533	0.617832	0.503042
blue	SP5448_RS06875		Putative metallopeptidase (Zinc) SprT family	0.564276	0.997198	0.884741	-0.778612	-0.680636	-0.652945	0.859983	0.836423	0.268013	1.76026	0.689768	1.36751	-1.90729	-1.75038	-1.66943	-0.476269	-0.769433	0.585434	0.0732537	0.133056	0.294121	0.531189	0.398502	0.386471	1.08262	1.1698	0.767771	-1.81578	-1.53319	-1.78337	-0.34316	-0.381404	-0.0783589	0.586233	0.670546	-0.2869
blue	SP5448_RS06885		hypothetical protein	-0.203618	-1.8366	1.18375	-1.25761	-0.377965	-1.12589	0.0882522	-0.104761	-0.618168	0.962924	2.53808	0.307682	0.347705	0.830963	1.0126	-1.19142	-1.30458	-0.93475	-0.203703	1.3137	0.100862	-0.0702965	-0.824079	-0.602915	0.632048	1.39597	-0.331664	1.34412	0.809525	0.893661	0.498913	-0.465123	-1.68929	0.291304	-0.178332	-1.2313
blue	SP5448_RS06910		Beta-glucoside bgl operon antiterminator, BglG family	1.29612	1.67909	2.02169	0.0313665	-0.493633	-0.206698	-0.119282	-0.465689	-0.678883	-0.106186	0.306943	-0.0101839	-1.72907	-1.44646	-1.9014	0.835739	0.605154	0.1817	1.16309	0.326325	0.525334	-0.13815	0.292238	0.0544992	0.67377	0.721483	1.61721	-1.16241	-1.54491	-1.20437	1.09351	0.559741	0.345254	-1.17212	-0.913327	-1.03748
blue	SP5448_RS06990		Death on curing protein, Doc toxin	0.385543	0.158926	0.70184	0.997433	1.3578	1.42012	0.43863	-0.117733	0.337582	0.111663	0.291838	0.34253	-1.14765	-2.15564	-2.39177	0.891559	0.862849	0.355643	0.40307	-0.128045	-0.131538	0.18989	0.263089	-0.262543	-0.455212	-0.35424	-0.758696	-1.45509	-1.79492	-1.33209	1.13179	2.0483	1.07749	-0.329069	-0.491898	-0.46145
blue	SP5448_RS07020		Uncharacterized MFS-type transporter	-0.194514	0.829385	0.85916	0.162269	0.362205	0.14432	0.778605	0.324943	0.130499	0.365446	0.722677	0.314599	-1.65185	-1.86506	-2.16572	0.630766	0.572906	0.285457	0.862181	2.07834	1.79933	-0.600499	-0.891764	-0.563849	-0.0841213	0.12931	-0.343281	-1.87073	-1.6198	-1.66048	0.364557	0.331116	0.830529	0.332695	0.527461	-0.227091
blue	SP5448_RS07025		UDP-glucose 6-dehydrogenase (EC 1.1.1.22)	0.261108	0.674782	1.10426	0.709942	1.15619	1.29619	1.07375	0.218001	-0.260381	-0.412619	-0.118069	-0.389433	-1.9318	-1.82552	-2.71301	0.799922	0.829782	0.280285	0.291072	1.08071	1.30352	-0.34775	-0.125196	-0.364586	-0.568097	-0.724178	0.601328	-1.01646	-1.97049	-1.14321	0.174244	0.191893	0.756642	0.303747	0.946011	-0.14257
blue	SP5448_RS09435			1.03259	1.21737	1.1078	-0.0512706	0.217077	0.936855	-0.428712	-1.32576	-0.346146	-0.38281	1.29856	-0.271923	-0.770618	-1.27784	-1.56059	0.255248	0.423356	2.63914	0.237674	-0.883951	-0.503239	0.49741	-0.459396	-0.836756	0.507673	0.486897	0.353624	-1.46523	-1.41845	-1.60303	-0.051932	1.04146	0.809228	1.51668	-0.0379933	-0.903001
blue	SP5448_RS07030		Dolichyl-phosphate mannoosyltransferase, involved in cell wall biogenesis	0.83051	0.956363	1.02053	1.26922	0.40187	1.79721	-0.0407132	0.475534	0.119601	-0.415644	0.500949	-0.118202	-1.69738	-1.78028	-1.88474	1.38527	0.605043	0.690109	0.310363	-0.297606	-0.0213547	-0.601821	-0.528791	-0.496778	-0.6955	-0.492851	-0.839519	-1.41879	-1.03238	-2.22062	1.17084	0.614617	0.435625	1.16115	0.697251	0.140927
blue	SP5448_RS07060		Shikimate 5-dehydrogenase I alpha (EC 1.1.1.25)	0.227545	0.826975	0.675003	0.963635	0.826822	0.621469	-0.183399	0.125579	0.358804	-0.681946	-0.381977	-0.780215	-1.37272	-2.33227	-2.29849	0.385072	-0.41839	0.260187	0.594469	-1.02635	0.506878	-0.89452	-0.248772	-0.159986	0.259654	0.623611	-0.12213	-1.22393	-0.719296	-1.52488	0.331201	1.24249	0.676245	1.5168	1.81333	1.53351
blue	SP5448_RS07145		Catabolite control protein A	0.572594	-0.135807	-0.0168194	-0.391296	0.526574	0.299889	0.728229	0.754541	0.86099	0.857989	0.053589	0.572101	-0.966055	-1.19729	-2.18986	1.40827	1.39237	1.23706	-1.30543	-1.40816	-1.33205	0.445185	1.52886	1.23424	-0.852008	-1.19464	-0.239299	-0.575475	-1.12436	-0.851444	-0.353221	-0.287894	-1.07036	0.750662	1.32245	0.945859
blue	SP5448_RS07165		Bactoprenol glucosyl transferase (EC 2.4.1.-); Glycosyltransferase, group 2 family protein	1.09072	0.944989	1.04136	0.0752652	-0.192086	0.1597	-0.149681	-0.450961	-0.510885	-0.610959	-0.13712	-0.0196727	-1.96196	-2.12928	-2.28686	0.532277	0.173485	0.123247	0.508626	0.0750348	0.177647	2.23621	1.78369	0.94744	-0.0388987	0.2156	0.103776	-1.44122	-1.34187	-1.47543	0.446582	0.0848967	0.683579	0.793415	0.293896	0.255456
blue	SP5448_RS07170		hypothetical protein	1.03176	1.2396	1.10965	0.720482	0.416408	0.565656	-0.0823428	-0.00222425	-0.115015	-0.129126	0.213445	0.00700092	-1.70728	-1.93389	-1.90764	-0.428216	-0.521496	-0.353955	0.482263	0.896548	1.15145	1.1871	1.55985	0.870959	-0.692075	-0.257593	-0.259248	-1.52359	-1.81071	-1.64691	-0.338287	-0.336042	-0.122774	1.46301	0.893318	0.35992
blue	SP5448_RS07175		putative membrane protein	0.462646	0.754154	0.557655	0.899004	0.595254	0.989216	-0.0551279	-0.228321	-0.397148	-0.14242	0.259134	-0.135396	-1.82062	-1.88507	-1.89762	-0.310849	-0.367033	-0.40925	0.650381	0.754883	0.977027	1.23048	0.868651	0.676346	1.33416	1.62488	0.943621	-1.71782	-1.84989	-1.74856	-0.413242	-0.658108	-0.39263	0.584008	0.254249	0.0133501
blue	SP5448_RS07180		Pyrrolidone-carboxylate peptidase (EC 3.4.19.3)	0.530968	0.632208	0.461315	0.509349	0.624475	0.630613	0.0269743	0.138837	0.0430503	-0.09942	0.131077	-0.183844	-1.9359	-2.04768	-2.13992	-0.108513	-0.262948	-0.16277	0.76583	0.712064	0.947823	1.04986	0.693018	1.28016	1.39365	1.29614	1.0409	-1.53777	-2.08986	-1.57278	-0.677786	-0.468747	-0.512419	0.370313	0.326668	0.195068
blue	SP5448_RS07210		Uncharacterized protein YjgR	0.705851	0.940701	0.197632	-0.851976	-1.45226	-0.350602	-0.713414	-0.596611	-0.401717	2.13008	1.80861	1.34627	1.17746	0.998024	1.83262	-0.0225717	0.0430151	0.543953	0.257199	-0.510322	-0.308411	-0.981065	-1.69538	-1.97593	-0.698855	-0.2689	0.373267	0.483286	0.83722	0.496051	-0.173409	-1.07555	-0.016167	-0.152871	-0.319753	-1.60547
blue	SP5448_RS07240		hypothetical protein	1.81214	1.20757	-0.323931	-0.754657	-1.05789	-0.821884	-0.472844	0.207248	-0.138018	-0.85523	-1.38847	-0.331174	-1.32674	-0.526112	-1.11401	1.68974	0.758158	2.12582	-0.269795	-0.648939	-0.785385	-0.142454	0.626049	1.8283	0.440278	2.02492	-0.422068	-0.692535	-1.21264	-1.13725	0.764737	-0.0346845	0.469274	0.152952	0.0423906	0.307124
blue	SP5448_RS07250		hypothetical protein	-0.0585954	0.589787	0.236683	-0.63364	-0.434256	-0.452389	0.910811	-0.396793	-0.185261	-0.781258	-0.278866	0.324027	-2.03587	-0.998656	-1.27579	0.633899	0.13153	1.42808	-0.573551	-1.58559	0.349831	0.638528	0.604755	-0.0410431	-0.705349	1.80667	1.93359	-2.09055	-0.162663	-1.63876	0.534044	0.283176	0.620357	1.17303	0.928935	1.20116
blue	SP5448_RS07310		Oleate hydratase (EC 4.2.1.53)	-0.554761	-0.519023	-0.487418	-0.486426	-0.488284	-0.519997	-0.403712	-0.36499	-0.457279	0.370737	0.387816	0.42277	1.69359	1.96776	1.56237	-0.378786	-0.384206	-0.375552	-0.412261	-0.478425	-0.481473	-0.639552	-0.679361	-0.686144	-0.54913	-0.488478	-0.529065	2.55239	2.43445	2.37689	-0.484477	-0.551885	-0.45849	-0.625142	-0.586161	-0.698305
blue	SP5448_RS07320		UPF0346 protein YozE	1.3627	0.822739	1.17157	0.937874	0.821692	1.20488	-0.114547	-0.201256	-0.339537	-0.0771726	-0.250528	0.0482807	-1.79223	-1.4541	-2.09509	-0.754997	-0.64104	0.557463	0.321614	1.53269	1.19216	1.28326	0.708347	0.629167	-0.494638	-0.480266	-0.742818	-1.4825	-2.0361	-0.813243	0.346916	-0.301755	0.0799604	0.14583	1.38537	-0.480683
blue	SP5448_RS07330		Uncharacterized S1 RNA binding domain protein YitL	0.653859	0.69799	-0.00741249	0.273914	-0.485965	0.464794	-0.540341	0.0157682	0.168781	0.891829	0.361178	0.822707	-1.89266	-1.78089	-2.01067	0.315584	0.902351	1.3272	1.38641	0.0228175	0.25512	-0.448681	-0.143746	-0.194664	-0.00603594	-0.75169	0.0805736	-1.84087	-1.65127	-1.828	1.04503	0.99151	1.1608	1.13535	1.00798	-0.398663
blue	SP5448_RS07345		LSU ribosomal protein L1p (L10Ae)	0.275917	0.0736497	0.259144	0.376889	0.80321	0.419224	0.00709941	0.0530317	0.436382	-0.449724	-0.251503	-0.0843596	-2.11245	-2.12002	-2.17499	0.386232	0.600876	0.467118	-0.163723	-0.0777198	0.043738	0.519191	0.815857	0.505473	1.14343	0.720501	0.595239	-1.90911	-1.97442	-1.95499	0.794237	0.951266	0.615424	0.643655	0.466764	1.29945
blue	SP5448_RS07350		LSU ribosomal protein L11p (L12e)	0.251609	0.290937	0.504371	0.784257	1.08423	0.868225	0.00954287	0.0303603	0.140243	-0.471243	-0.046575	-0.21122	-2.11992	-2.11009	-2.14576	0.209635	0.241396	0.214871	-0.266458	0.0129794	-0.141038	0.519551	0.521686	0.430572	1.16067	0.910981	1.26238	-1.90618	-1.88058	-1.83777	0.695896	0.811304	0.507095	0.176741	0.315115	1.1822
blue	SP5448_RS07435		hypothetical protein	0.719211	1.29047	0.908681	0.268125	0.386301	0.583755	1.0316	-0.171541	0.0795004	-0.392016	-0.646723	-0.232817	-1.67745	-1.93936	-2.13201	0.652508	0.735099	1.1814	0.0864762	0.665334	0.430892	1.26455	1.42293	1.14786	0.0296271	-0.323375	0.212513	-0.949752	-1.37953	-1.50268	0.679453	0.391163	0.622777	-1.56626	-1.26532	-0.611374
blue	SP5448_RS07455		hypothetical protein	0.731081	0.74092	-0.287378	-0.365534	-0.0622583	-0.331152	1.00349	2.32844	1.09368	0.0754431	0.326339	0.178749	-1.54754	-1.30823	-1.34875	0.114973	0.545831	0.342466	0.570793	0.438563	-0.233151	-0.65447	-0.897443	-0.275192	1.57092	1.1769	2.42468	-1.58222	-1.35101	-1.18342	-0.98063	-0.97527	-0.425175	0.15197	-0.0492065	0.0428121
blue	SP5448_RS09455		hypothetical protein	1.55458	0.952186	0.457922	-0.00794587	0.348496	0.185122	-0.370741	0.291956	-0.177684	-1.17917	-0.357395	-0.537046	-1.57917	-0.947877	-0.723301	1.05159	3.32285	-0.528217	1.39394	-0.808996	0.00535806	-0.15199	-0.214949	-0.224134	-0.156258	-1.22559	1.25673	-1.08265	-1.04901	-1.57917	0.841603	-0.711484	0.755184	0.533751	0.206426	0.455078
blue	SP5448_RS07485		Methionyl-tRNA synthetase (EC 6.1.1.10)	0.579158	0.779174	0.449378	0.652204	0.45512	0.804653	0.0286008	0.311672	0.205197	-0.0546708	0.0668304	0.0205564	-2.11782	-2.26677	-2.10003	0.642704	0.569158	0.35475	-0.0206159	-0.218887	-0.162341	0.292716	0.546621	0.801912	0.759246	1.1106	0.912136	-1.98326	-2.1152	-2.01472	0.487738	0.317618	0.694518	0.367396	0.359664	0.484984
blue	SP5448_RS07500		Serine endopeptidase ScpC (EC 3.4.21.-)	-0.44015	-0.428587	-0.437551	-0.427767	-0.421545	-0.429848	-0.448807	-0.453038	-0.452242	-0.457746	-0.446689	-0.455033	2.93956	2.70537	2.68979	-0.275875	-0.264797	-0.247488	-0.44058	-0.442384	-0.44036	-0.443838	-0.439154	-0.450067	-0.385579	-0.382309	-0.394733	1.38364	1.46121	1.51197	-0.460224	-0.461055	-0.455105	-0.475441	-0.473423	-0.460136
blue	SP5448_RS07505		Putative oxidase STM1620	-0.497509	-0.496892	-0.491162	-0.50447	-0.499732	-0.501626	-0.478902	-0.478508	-0.487132	-0.49008	-0.48379	-0.490009	2.96383	2.97724	2.81487	0.72693	0.713373	0.612786	-0.475592	-0.477115	-0.456183	-0.471431	-0.471779	-0.466465	-0.474141	-0.468201	-0.475098	0.796131	0.766874	0.687442	-0.489649	-0.481954	-0.464879	-0.499877	-0.493778	-0.493517
blue	SP5448_RS07510		hypothetical protein	-0.639941	-0.639941	-0.110598	-0.363747	-0.451074	-0.19124	0.162537	-0.254321	-0.639941	-0.639941	-0.639941	-0.639941	1.43075	1.24655	-0.639941	-0.639941	0.943701	-0.639941	1.23049	-0.639941	-0.639941	0.472627	-0.639941	0.97976	0.668394	0.416676	-0.639941	-0.639941	4.11293	-0.639941	1.53026	-0.639941	-0.639941	-0.639941	-0.0121885	-0.292573
blue	SP5448_RS07525		Cytoplasmic copper homeostasis protein CutC	-0.419924	-0.196938	-0.474506	-0.918513	-0.561176	-0.757553	-0.171406	-0.0504366	-0.256898	-0.0029594	0.566743	-0.153433	0.991237	2.40386	1.92059	-0.61968	-0.278504	-0.439738	-0.038841	-0.26499	-0.0905147	-1.3778	-1.3995	-1.42262	-0.654838	-0.568125	-0.934214	1.23062	1.27434	2.31928	-0.746016	-0.554995	-0.549187	1.3566	1.4089	0.431123
blue	SP5448_RS07530		hypothetical protein	0.403273	0.730625	0.00245065	0.207931	0.847119	0.37197	-0.161101	0.995901	0.771348	1.76392	1.02887	0.777828	-1.87141	-1.93303	-2.02692	0.0114115	0.310416	-0.216834	-0.255656	-0.0139298	0.565118	0.0183621	-0.109695	0.865095	0.734033	1.05869	0.437985	-1.92347	-1.93559	-1.76263	-0.0840847	0.40389	1.14783	-0.223988	-0.463801	-0.471933
blue	SP5448_RS07540		DNA replication intiation control protein YabA	0.9474	1.27048	1.017	0.434926	0.048316	0.0388562	0.367439	0.253683	0.0895811	1.23219	0.639805	1.28265	-1.8556	-2.11806	-2.30807	0.787715	0.0528875	0.270484	-0.0506664	0.223169	0.14565	0.666648	0.318311	-0.0270821	-0.69909	-0.374823	0.248504	-1.65629	-2.0687	-1.62577	0.868494	0.58183	1.19029	-0.0407195	0.042755	-0.194202
blue	SP5448_RS07585		Ferrichrome transport ATP-binding protein FhuC	0.347182	0.938705	1.10516	0.515532	-0.0248731	0.149818	-0.143886	-0.507581	-0.251373	-0.923167	-0.684444	-0.855421	-1.77018	-1.85369	-1.97591	0.801533	0.433291	0.500151	0.516853	-0.00207047	0.293484	0.0906668	0.257151	-0.176098	-0.0274814	0.329713	0.481908	-1.48997	-1.94906	-1.20822	1.21707	0.103652	0.876926	1.79868	1.58191	1.50404
blue	SP5448_RS07615	pflA	Pyruvate formate-lyase activating enzyme (EC 1.97.1.4)	-0.156388	-0.0160999	-0.156436	-0.620599	-0.692036	-0.58458	0.172183	0.0574011	0.137281	-0.206424	0.0060299	-0.3163	2.55435	2.63793	3.01499	-0.0737359	-0.123276	-0.212791	0.271043	-0.100838	0.00470792	-1.01781	-1.19869	-1.11659	-1.1695	-1.17628	-1.0815	0.307682	0.491326	0.853872	-0.685038	-0.671431	-0.545567	0.76563	0.556233	0.0912609
blue	SP5448_RS07680		FIG009886: phosphoesterase	0.211659	0.90381	0.977293	1.10538	0.926881	1.09291	0.04214	-0.644276	-0.248037	-0.271707	0.341302	0.452954	-1.69598	-1.54975	-1.59489	0.68379	1.45509	0.233387	0.194186	-0.0310544	0.177325	-0.121742	-0.654515	-0.95674	-0.682051	0.784786	0.564427	-1.59255	-1.48193	-1.49894	2.14596	0.942042	1.39857	-0.335715	-0.193977	-1.08003
blue	SP5448_RS07700		FIG005935: membrane protein	-0.720642	-0.863053	-0.938799	-0.685528	-0.84281	-0.776325	-0.652149	-0.341855	-0.557543	0.509415	0.387542	0.458324	1.81812	2.42809	1.55465	-0.548804	-0.190473	-0.534408	0.246044	-0.144149	-0.349092	0.294704	-0.444357	0.498933	-0.304989	-0.151561	-0.619733	2.05611	1.61175	2.20626	-0.36931	-0.450349	-0.137825	-0.876637	-1.29629	-1.27325
blue	SP5448_RS09475			0.472595	-1.11229	-0.513306	0.285843	-0.639412	0.70003	-0.854644	-0.387188	-0.144495	0.430485	0.111848	0.781272	2.994	1.57858	1.144	-0.00440339	0.342367	-0.732807	-0.0710837	-0.475805	-0.728125	-0.550856	-0.752501	-0.607285	0.038284	0.762816	0.953567	0.563572	1.68767	0.218364	-0.283501	-0.234688	0.503556	-1.6317	-1.82686	-2.01789
blue	SP5448_RS07740		Transcription elongation factor GreA	0.690709	0.581355	0.85014	0.461353	0.568222	0.510068	0.140147	0.451397	0.564902	-0.138238	-0.387705	-0.0279624	-1.93466	-1.967	-2.1184	0.208069	0.692701	0.76685	-0.0504369	0.596633	0.392246	0.933132	1.20299	0.657266	0.381915	0.420213	0.51541	-1.74081	-2.13085	-1.89595	0.766422	1.02921	0.595324	-0.760443	-1.04765	0.223436
blue	SP5448_RS07770	yphC	GTP-binding protein EngA	0.814756	0.624564	0.294375	0.750528	0.320487	0.522319	-0.136854	-0.389681	-0.331081	0.19776	0.267203	0.220583	-1.85688	-1.85527	-1.9509	1.27997	1.31723	1.30171	0.3205	0.0430145	0.576368	0.63863	0.422283	0.205359	0.83913	0.764742	1.03519	-1.66973	-1.69776	-1.81263	0.668331	0.490253	0.757403	-0.820526	-0.86655	-1.28481
blue	SP5448_RS07865		UPF0348 protein family	0.816818	1.00387	0.72475	-0.142276	-0.0553147	0.164401	0.08762	-0.193221	-0.0827442	0.340587	0.254966	0.442222	-1.83846	-1.92619	-1.86598	0.965899	0.499793	0.57195	0.362387	0.0680705	0.0723731	0.906083	1.13035	0.859584	-0.0919715	-0.167051	0.541942	-1.81383	-1.97577	-1.942	1.2652	1.3102	1.32144	-0.470361	-0.461662	-0.683681
blue	SP5448_RS07870		FIG145533: Methyltransferase (EC 2.1.1.-)	0.706055	0.319556	0.591728	0.826605	0.321464	1.06178	-0.313972	0.213523	0.118831	0.963266	0.954181	0.747325	-1.77348	-1.87326	-2.24224	1.00039	0.619237	0.773796	0.541106	-0.255198	0.000592192	0.285631	0.636549	0.0924992	-0.103302	-0.019394	-0.733449	-1.9074	-1.84717	-1.8661	1.14515	0.725042	1.29087	-0.104896	-0.267224	-0.628094
blue	SP5448_RS09485			-0.731654	-0.14259	0.191819	-0.795705	-0.856767	-0.970376	-0.913828	-0.224608	-0.495582	-0.461561	0.624087	-0.7818	2.67903	1.05527	1.53128	-0.752444	0.357667	-0.558377	-0.011397	-0.417619	0.333446	-0.733157	-0.6474	-0.979382	0.83342	-0.215291	-1.55062	1.10945	2.50033	1.52087	-1.16793	-0.483736	0.357631	0.866819	0.460405	-0.529699
blue	SP5448_RS07975		hypothetical protein	-0.15741	0.130797	0.862401	-0.808334	0.307854	0.360511	0.582456	0.270941	-0.0459316	0.109647	1.76045	0.0266729	-0.969237	-2.07216	-1.46606	-0.453442	-0.302722	-0.63631	-0.590445	0.267337	-0.262849	0.103326	2.41676	2.22453	1.3844	0.53996	0.650705	-1.24865	-1.9823	-1.03792	0.966331	-0.0376759	-0.0120866	-0.446658	-0.283796	-0.151076
blue	SP5448_RS08010		Lantibiotic salivaricin A	-0.410062	-0.424344	-0.330036	-0.183925	-0.459394	-0.413229	-0.431769	-0.287239	-0.393746	-0.267493	-0.445884	-0.466855	2.59637	3.00391	2.65841	-0.483812	-0.588501	-0.435155	-0.451508	-0.419935	-0.517362	-0.334989	-0.175078	-0.509415	-0.205204	-0.485317	-0.588501	0.643113	0.494498	2.50413	0.0119706	-0.33529	-0.588501	-0.388523	-0.404591	-0.486734
blue	SP5448_RS08015		6-phospho-beta-galactosidase (EC 3.2.1.85)	-0.439247	-0.361631	-0.348018	-0.407812	-0.313183	-0.40959	-0.471199	-0.55035	-0.52754	-0.500426	-0.39999	-0.492772	2.9277	2.44259	2.15284	-0.505331	-0.4667	-0.472977	-0.507018	-0.423157	-0.440644	-0.436908	-0.379528	-0.418642	-0.0367442	0.0130166	-0.0154308	1.64945	1.80209	1.89114	-0.574178	-0.548245	-0.575485	-0.606656	-0.638939	-0.610484
blue	SP5448_RS08020		PTS system, lactose-specific IIB component (EC 2.7.1.207) / PTS system, lactose-specific IIC component	-0.453018	-0.447271	-0.401574	-0.432545	-0.352638	-0.427728	-0.482454	-0.496654	-0.491967	-0.477893	-0.378194	-0.460235	2.57379	2.26026	2.4686	-0.431325	-0.453344	-0.446492	-0.482866	-0.426536	-0.439356	-0.467376	-0.439773	-0.478022	-0.203648	-0.121389	-0.209422	1.88721	1.7069	2.17238	-0.531532	-0.504534	-0.516713	-0.540501	-0.549952	-0.524193
blue	SP5448_RS08025		PTS system, lactose-specific IIA component (EC 2.7.1.207)	-0.396174	-0.49559	-0.377905	-0.423246	-0.361317	-0.475452	-0.504969	-0.490221	-0.411338	-0.466561	-0.425829	-0.462555	3.01734	2.63506	1.87399	-0.416824	-0.464534	-0.344134	-0.473864	-0.453079	-0.437648	-0.464177	-0.403087	-0.505896	-0.193812	-0.17743	-0.0583462	1.91227	1.72391	1.70799	-0.547418	-0.467853	-0.502801	-0.534139	-0.575972	-0.558384
blue	SP5448_RS08030		Tagatose 1,6-bisphosphate aldolase (EC 4.1.2.40)	-0.455863	-0.42655	-0.424402	-0.440066	-0.381546	-0.431783	-0.476512	-0.462334	-0.483733	-0.461922	-0.438663	-0.45151	3.02524	2.63373	2.14203	-0.410326	-0.40414	-0.422428	-0.492281	-0.404509	-0.448869	-0.457959	-0.419353	-0.425023	-0.142451	-0.0741686	-0.173296	1.59051	1.80284	1.63942	-0.537998	-0.499609	-0.528628	-0.550462	-0.576531	-0.530869
blue	SP5448_RS08035		Tagatose-6-phosphate kinase (EC 2.7.1.144)	-0.439059	-0.390366	-0.355817	-0.490957	-0.370075	-0.464375	-0.468135	-0.427883	-0.457346	-0.499284	-0.405799	-0.457045	3.39484	2.82447	2.11011	-0.387477	-0.412968	-0.406873	-0.518717	-0.379131	-0.470836	-0.48568	-0.314996	-0.436621	-0.0186084	0.045193	0.138507	1.2571	1.38677	1.28561	-0.590755	-0.469441	-0.578092	-0.567007	-0.606865	-0.572387
blue	SP5448_RS08040		Galactose-6-phosphate isomerase, LacB subunit (EC 5.3.1.26)	-0.412286	-0.390086	-0.351029	-0.447394	-0.37773	-0.436306	-0.432804	-0.450843	-0.428159	-0.500744	-0.463165	-0.477025	3.35816	2.90904	2.02065	-0.359526	-0.397066	-0.404238	-0.453167	-0.39535	-0.428271	-0.496348	-0.461625	-0.424082	-0.0272466	0.13462	0.164191	1.21653	1.67827	0.982148	-0.595957	-0.516161	-0.554378	-0.602271	-0.621758	-0.558591
blue	SP5448_RS08045		Galactose-6-phosphate isomerase, LacA subunit (EC 5.3.1.26)	-0.35384	-0.380738	-0.313625	-0.519069	-0.400639	-0.521461	-0.506627	-0.485114	-0.415451	-0.497094	-0.477553	-0.443016	3.19468	2.95244	2.39476	-0.4071	-0.34701	-0.29507	-0.399523	-0.365787	-0.433697	-0.433467	-0.430203	-0.476846	-0.138902	0.114909	0.00818141	1.37673	1.27257	1.0443	-0.565494	-0.479065	-0.567083	-0.563212	-0.608227	-0.533659
blue	SP5448_RS08070		SSU ribosomal protein S9p (S16e)	0.665249	0.289125	0.498211	0.288166	0.776334	0.470391	0.305163	-0.0542121	0.402086	-0.566605	-0.130598	-0.260811	-2.06377	-2.06641	-2.08589	0.613036	0.201519	0.296719	-0.11087	0.337735	0.588588	0.592419	0.645767	0.447464	0.198739	0.0512001	0.27824	-2.01915	-1.97911	-1.98019	0.489394	1.12236	0.51073	0.714331	0.872305	1.66235
blue	SP5448_RS08075		LSU ribosomal protein L13p (L13Ae)	0.712165	0.856867	1.33136	0.414373	0.825684	0.442088	0.461258	-0.106855	0.160779	-0.603083	-0.287034	-0.334471	-1.98972	-2.01159	-2.05386	0.138291	-0.00939169	0.013265	-0.150417	0.336554	0.620024	0.821141	0.876314	0.664099	-0.18396	-0.178096	-0.0863644	-1.92212	-1.83417	-1.80665	0.657245	0.830928	0.466364	0.408796	0.810675	1.70952
blue	SP5448_RS08110		Mini-ribonuclease III	1.31895	1.20774	0.673713	0.0141916	-0.232162	0.360026	-0.122013	0.507788	0.327764	0.0594411	-0.406603	0.155696	-2.00791	-2.00046	-2.14544	-0.0833363	1.0977	0.356491	0.532882	0.196013	0.094826	0.290885	0.681181	0.978034	0.398527	0.192355	0.475598	-1.88796	-2.0989	-1.98312	0.700203	1.05467	0.883798	0.0929486	0.0812037	0.235277
blue	SP5448_RS08115		Cysteinyl-tRNA synthetase (EC 6.1.1.16)	0.932384	0.943236	1.10265	1.40994	1.00893	1.21052	-0.130691	0.336113	0.215609	0.128849	0.103786	0.258027	-2.02646	-2.05655	-2.15694	0.142864	0.190873	0.124352	0.285763	0.127369	0.105584	0.571369	0.357761	0.204597	0.493603	1.00123	0.334077	-2.04197	-2.0356	-1.9507	0.152873	0.0187502	0.244326	0.106782	0.19469	0.0920056
blue	SP5448_RS08120		hypothetical protein	0.477211	2.12793	0.890311	0.556665	-0.665178	0.500415	0.267123	0.0855466	0.0212233	-0.127145	0.386768	-0.223949	-1.98391	-2.29466	-1.85297	-0.137828	0.529963	0.296128	0.0894123	0.36156	0.116217	1.26441	1.25185	0.866539	0.176682	0.790112	0.96276	-0.939433	-1.99855	-2.06901	0.130653	0.0984719	0.233564	0.327391	-0.276223	-0.240044
blue	SP5448_RS09500			0.574914	0.766259	0.451423	-0.35975	-0.652432	-0.493827	-0.182804	0.828618	0.657571	1.03094	0.106533	0.449604	-1.84115	-1.99525	-2.15381	0.517706	0.149606	0.106734	0.311721	0.0412497	0.177351	0.189274	0.386513	1.21441	0.90805	0.00967563	0.516411	-1.83061	-1.99722	-1.92969	0.605393	0.530402	0.681479	1.38591	1.12974	-0.29095
blue	SP5448_RS08125		Serine acetyltransferase (EC 2.3.1.30)	0.903428	0.703752	0.48841	0.250695	-0.483138	0.369589	0.208086	0.698108	0.714648	0.700011	0.552448	0.256045	-1.9483	-2.1295	-2.1857	0.189667	0.0911378	0.0816062	0.655358	0.059905	-0.0394324	0.805561	-0.0138918	0.705254	0.83102	0.620267	0.445668	-2.1104	-2.07029	-2.10624	0.457605	-0.0606446	0.266337	0.687468	1.00326	0.402198
blue	SP5448_RS08130		hypothetical protein	0.638117	0.597201	0.3613	0.811115	0.323262	1.03122	0.208527	0.528684	0.283922	0.559976	0.658587	0.89854	-2.10975	-2.02527	-2.2842	-0.184838	-0.0314303	-0.428191	0.504724	0.0489121	0.0395661	0.512533	0.0501531	0.263414	0.64013	0.64714	0.76808	-2.07454	-2.00863	-1.8369	-0.0750201	-0.156584	0.211074	1.21485	0.876839	0.537496
blue	SP5448_RS08135		Polyribonucleotide nucleotidyltransferase (EC 2.7.7.8)	1.0552	0.965404	0.63164	1.17681	0.734782	1.16547	0.0737154	0.30967	0.123186	0.583395	0.583797	0.826737	-1.8694	-1.9436	-2.03258	-0.527701	-0.549603	-0.462931	-0.0366439	-0.216958	-0.0618615	0.394421	0.294558	0.533593	0.543394	0.471861	0.421979	-1.82901	-1.82155	-1.74415	-0.326601	-0.571067	-0.307169	1.33344	1.31126	0.766516
blue	SP5448_RS08140		Transaldolase (EC 2.2.1.2)	-0.249426	-0.531185	-0.373972	-0.352432	-0.291749	-0.355886	-0.44775	-0.831609	-0.576737	-0.370753	-0.53639	-0.281445	2.25981	2.1421	2.13299	-0.537022	-0.113526	0.186334	-0.875585	-0.61897	-0.235786	-0.447972	-0.684559	-0.625115	1.31551	0.117632	0.334988	2.18474	0.906109	2.15358	-0.558182	-0.704138	-0.350645	-0.902521	-0.977137	-0.903307
blue	SP5448_RS08150		PTS system, IIB component	0.0526171	-0.0510001	-0.58567	-0.410333	-0.121304	-0.169055	-0.10487	-0.490655	-0.429527	-0.130437	-0.293507	-1.02135	2.24239	1.09705	1.0231	0.656852	-0.260224	-0.616182	-0.413737	0.133859	-0.596838	-0.913554	-0.936495	0.120748	-0.372964	1.93965	-0.423231	1.12332	-0.680755	3.80648	-0.601328	-0.599012	-0.291538	-1.06064	-0.241268	-0.380599
blue	SP5448_RS08160		SSU ribosomal protein S15p (S13e)	0.499178	0.53643	0.356202	-0.487485	-0.0795336	-0.303559	0.697197	0.0547829	0.50772	0.0433241	0.0021978	0.257817	-1.96529	-1.83578	-1.82166	-0.609276	-0.307086	-0.158187	-0.335187	0.429981	0.35896	-0.0152456	0.0356586	-0.0269465	2.43897	1.10142	1.3054	-1.69317	-1.6823	-1.66544	0.437163	1.06488	0.238577	0.389971	0.692405	1.53792
blue	SP5448_RS08235		Leucine rich protein	0.547497	0.912718	0.743399	-0.140213	-0.351008	-0.0274616	0.830255	0.0833191	-0.0922827	0.628911	0.355233	0.670359	-2.02706	-1.61025	-2.11059	1.37189	0.0539348	1.03318	1.05741	0.678063	0.555721	0.954555	0.642958	0.504734	-0.817299	-1.4143	-0.444074	-1.36057	-1.71215	-1.77244	0.582413	0.459726	1.27313	0.738265	-0.180261	-0.617717
blue	SP5448_RS08270		PTS system, maltose and glucose-specific IIC component / PTS system, maltose and glucose-specific IIB component (EC 2.7.1.208) / PTS system, maltose and glucose-specific IIA component	-0.453035	-0.418868	-0.536682	-0.568865	-0.586044	-0.550688	-0.605157	-0.653485	-0.688311	-0.58613	-0.550026	-0.627125	1.64691	2.18228	2.56731	1.61548	1.68446	1.67711	-0.475479	-0.597613	-0.577554	-0.564673	-0.559162	-0.63367	-0.10214	-0.0550354	-0.0968581	0.96542	1.18706	1.16076	-0.551058	-0.596834	-0.520864	-0.840822	-0.829726	-0.86089
blue	SP5448_RS08360		Streptococcal histidine triad protein	-0.641981	-0.454462	-0.288129	-0.403784	-0.534953	-0.4517	-1.00763	-0.893811	-0.878666	0.512501	0.36967	0.207827	1.36163	1.4251	1.42789	-0.560648	-0.568746	-0.378485	-1.1839	-1.07464	-1.06583	-0.523275	-0.677353	-0.327108	-0.344318	-0.0864459	-0.14427	1.76102	2.26697	2.14177	-0.707409	-0.912596	-0.899731	1.00074	1.42268	1.11207
blue	SP5448_RS08365		Laminin-binding surface protein	-0.551035	-0.175599	-0.287362	-0.41629	-0.304266	-0.400696	-0.911361	-0.926876	-0.756564	0.077636	-0.111649	-0.115085	1.74532	1.47474	0.726367	-0.0904707	-0.742918	-0.0425392	-0.786557	-1.07843	-0.937601	-0.597092	-0.663922	-0.568862	-0.463246	-1.13351	-0.308545	2.00262	2.48545	2.29939	-0.654437	-0.517853	-0.551198	1.04539	1.34811	0.888938
blue	SP5448_RS08465		Peptidylproline cis-trans-isomerase (EC 5.2.1.8); Proteinase maturation protein (RopA)	-0.46923	-0.455422	-0.443598	-0.453141	-0.428296	-0.454623	-0.457296	-0.476755	-0.469659	-0.408856	-0.410792	-0.407705	2.0405	1.99888	2.23439	-0.394601	-0.390036	-0.38232	-0.436458	-0.443605	-0.447277	-0.522615	-0.523317	-0.526446	-0.48926	-0.497788	-0.473731	2.21917	2.4378	2.26093	-0.337116	-0.355141	-0.368699	-0.447135	-0.394733	-0.426016
blue	SP5448_RS09530			-0.442128	-0.441537	-0.439467	-0.441366	-0.438643	-0.440878	-0.442087	-0.442956	-0.443558	-0.441093	-0.439833	-0.440302	2.19268	1.96125	2.42945	-0.44045	-0.441926	-0.441282	-0.442193	-0.440388	-0.440169	-0.442236	-0.440482	-0.44282	-0.436406	-0.436763	-0.436473	2.25062	2.23125	2.14136	-0.442808	-0.442386	-0.442468	-0.441634	-0.439859	-0.422015
blue	SP5448_RS08470		Streptopain inhibitor	-0.441455	-0.441282	-0.440713	-0.441285	-0.440333	-0.441146	-0.44152	-0.44236	-0.442076	-0.441846	-0.440893	-0.440972	2.11708	2.07451	2.36394	-0.440824	-0.441579	-0.441019	-0.442311	-0.441366	-0.441185	-0.442004	-0.441528	-0.441551	-0.438579	-0.438306	-0.436787	2.40878	2.08562	2.15836	-0.442078	-0.441738	-0.441743	-0.439609	-0.438806	-0.421379
blue	SP5448_RS08475		Strepotococcal cysteine protease (Streptopain) (EC 3.4.22.10) / Streptococcal pyrogenic exotoxin B (SpeB)	-0.441763	-0.441777	-0.440326	-0.441611	-0.440483	-0.441496	-0.441872	-0.442119	-0.441903	-0.441868	-0.441126	-0.44122	2.02985	2.15226	2.09567	-0.440999	-0.441454	-0.441294	-0.441912	-0.441114	-0.441264	-0.442106	-0.441594	-0.441924	-0.439794	-0.438922	-0.437915	2.30996	2.26046	2.36443	-0.441682	-0.442034	-0.441793	-0.440539	-0.438608	-0.420109
blue	SP5448_RS09535			-0.440248	-0.439438	-0.437543	-0.440456	-0.439007	-0.438005	-0.440541	-0.439066	-0.440544	-0.43849	-0.437441	-0.438386	2.34085	1.98251	2.44176	-0.440218	-0.440342	-0.44055	-0.440955	-0.438878	-0.43964	-0.440381	-0.440227	-0.439702	-0.439268	-0.439865	-0.437777	1.86753	2.481	2.05121	-0.440582	-0.438816	-0.439848	-0.439019	-0.437556	-0.422059
blue	SP5448_RS09540		hypothetical protein	-0.351575	-0.351575	-0.351575	-0.351575	-0.351575	-0.351575	-0.351575	-0.351575	-0.351575	-0.351575	-0.351575	-0.351575	1.44627	2.29428	3.0647	-0.351575	-0.351575	-0.351575	-0.351575	-0.351575	-0.351575	-0.351575	-0.351575	-0.351575	-0.351575	-0.351575	-0.351575	3.81042	0.0716641	-0.140069	-0.351575	-0.351575	-0.351575	-0.351575	-0.351575	-0.351575
blue	SP5448_RS08485		Streptodornase B; Mitogenic factor 1	-0.452341	-0.4569	-0.45204	-0.45638	-0.454886	-0.458591	-0.460845	-0.458723	-0.460572	-0.470731	-0.471383	-0.468283	2.1227	2.46706	2.00779	-0.422735	-0.426093	-0.420023	-0.47741	-0.474172	-0.476512	-0.459184	-0.461576	-0.45317	-0.440802	-0.440938	-0.445966	2.20374	2.13508	2.26053	-0.424549	-0.425232	-0.426342	-0.328203	-0.322263	-0.350047
blue	SP5448_RS08505		Pyruvate formate-lyase (EC 2.3.1.54)	-0.404277	-0.481158	-0.418754	-0.22561	-0.173555	-0.167333	-0.552762	-0.720038	-0.634626	-0.519868	-0.446042	-0.533362	1.40707	1.37688	1.63528	-0.0938772	-0.165469	-0.15897	-0.589411	-0.720594	-0.614088	-0.780402	-0.950199	-0.989369	-0.122145	-0.154179	-0.172027	2.62815	2.69718	2.68208	-0.0532811	-0.384251	-0.197815	-0.398789	-0.203772	-0.400616
blue	SP5448_RS08575		hypothetical protein	-0.430982	-0.444751	-0.44105	-0.580639	-0.468954	-0.59177	-0.636042	-0.653876	-0.614825	-0.691354	-0.702443	-0.662652	2.11418	1.89461	1.97513	0.138262	0.248666	0.323434	-0.684889	-0.583862	-0.634106	-0.61766	-0.661186	-0.708925	-0.402148	-0.28934	-0.413521	2.39957	2.15441	2.03893	0.223611	0.131614	0.134386	-0.644201	-0.610736	-0.606884
blue	SP5448_RS08615		Alkyl hydroperoxide reductase protein C (EC 1.11.1.15)	-0.770877	-0.813894	-0.787018	-0.458215	-0.279154	-0.391086	-0.184911	-0.330183	-0.322593	0.225756	0.411213	0.305064	1.59427	1.63415	2.21115	-0.150068	-0.23336	-0.308374	-0.464235	-0.382359	-0.422081	-0.761946	-0.801821	-0.895908	0.351688	0.396537	0.26059	1.95231	2.32973	2.23913	-0.699094	-0.658586	-0.607233	-1.06394	-1.03643	-1.08823
blue	SP5448_RS08620		Alkyl hydroperoxide reductase protein F	-0.434079	-0.291731	-0.568189	-0.25543	-0.590409	-0.187052	-0.574114	-0.553841	-0.577309	0.143779	-0.00291762	-0.0509445	1.63685	2.4248	2.45383	0.806912	0.748345	0.683841	-0.544709	-0.809526	-0.754037	-0.666991	-0.853031	-0.823143	-0.330131	-0.19881	-0.308196	1.78857	1.68653	1.6637	-0.43164	-0.630737	-0.330358	-1.01939	-1.04532	-1.20512
blue	SP5448_RS08630		Urocanate hydratase (EC 4.2.1.49)	-0.172003	-0.243456	0.0652016	0.17468	-0.459569	-0.163927	-0.497168	-0.897647	-0.520185	-0.719915	-0.719922	-0.765753	2.71632	1.65425	1.60511	-0.0683531	-0.396199	0.269885	-0.202515	-0.275861	-0.471767	-0.927286	-0.563778	-0.423858	0.763457	0.865239	0.403694	1.82503	2.40164	1.06097	-0.331919	-0.567984	-0.936558	-1.17421	-1.1109	-1.19475
blue	SP5448_RS08635		Glutamate formiminotransferase (EC 2.1.2.5) @ Glutamate formyltransferase	-0.288186	-0.0217608	-1.1027	-0.828723	-0.241099	-0.654722	0.0532203	-0.791126	-0.405391	0.0692821	-0.187229	-0.8231	1.70951	-0.123298	1.41797	0.196271	0.491756	1.58284	-1.00454	0.138951	-0.29773	-0.45085	-0.387796	-1.23312	1.33334	0.184392	1.18068	1.21407	2.19284	2.34517	-0.625938	-0.409118	-0.674002	-1.27629	-1.30512	-0.978468
blue	SP5448_RS08645		Formate--tetrahydrofolate ligase (EC 6.3.4.3)	-0.15188	-0.542666	-0.255623	-0.287609	-0.099129	-0.328909	-0.82038	-0.902347	-0.835572	-0.137527	-0.982851	-0.411286	2.41109	2.48794	1.25446	0.563865	0.00605943	0.336401	-0.562801	-0.683653	-0.727624	-0.548257	-0.572521	-1.10524	0.157178	0.913651	0.100436	1.60488	1.41665	2.3953	-0.286185	-0.671867	-0.347271	-0.512681	-0.790154	-1.08388
blue	SP5448_RS08655		Uncharacterized amino acid permease, GabP family	-0.454505	-0.441108	-1.15554	-0.0256433	-0.286261	-0.103074	-0.896192	-0.925854	-0.910173	-0.750169	-0.121242	-0.830207	2.54453	2.52893	0.891758	-0.368809	0.296655	0.746106	0.717258	-0.661102	-0.395815	-0.769019	-0.511774	-0.35091	0.43821	1.80316	1.26793	0.631225	1.04961	1.61198	-0.456115	-0.673352	-0.613667	-0.807475	-1.0621	-0.957266
blue	SP5448_RS08670		TPR-repeat-containing ATPase	-0.450272	-0.370135	-0.352848	-0.582743	-0.625514	-0.490086	-0.500466	-0.767213	-0.734114	-0.526734	-0.488481	-0.712184	3.03572	2.21128	1.90483	0.029555	0.357549	0.596742	-0.748366	-0.49778	-0.404446	-0.738182	-0.823875	-0.774405	0.0361281	-0.0840573	0.65226	1.94407	1.64768	1.1404	-0.181705	-0.543476	0.0201178	-0.773669	-0.646343	-0.759232
blue	SP5448_RS08675		SSU ribosomal protein S2p (SAe)	0.308171	0.473347	0.602235	0.866008	1.13456	0.784563	0.344603	-0.100823	0.00491194	-0.157126	0.179985	0.193962	-2.09218	-2.11002	-2.09508	-0.148453	-0.156429	-0.19055	0.222047	0.180412	0.259814	0.688678	0.740263	0.497687	0.977883	0.877352	1.22801	-1.99364	-2.02546	-1.92711	0.489202	0.193311	0.22276	0.0587538	0.354417	1.11393
blue	SP5448_RS08680		Translation elongation factor Ts	0.245569	0.105143	0.214263	0.697632	1.03425	0.798001	-0.0268125	0.206051	0.192199	0.0508387	0.321046	0.138061	-2.12614	-2.15454	-2.24541	0.423217	0.441466	0.217039	0.085439	-0.106758	0.236251	0.374241	0.568654	0.656382	0.767194	0.750331	0.848099	-2.0745	-2.11055	-1.98959	0.360673	0.771021	0.786177	0.581372	0.200607	0.763082
blue	SP5448_RS08690		Trehalose-6-phosphate hydrolase (EC 3.2.1.93)	-0.453838	-0.453349	-0.479932	-0.451974	-0.477078	-0.446391	-0.462386	-0.490203	-0.476796	-0.482272	-0.498753	-0.505965	2.54814	2.6833	2.31268	-0.275357	-0.219937	-0.222864	-0.481987	-0.51247	-0.49839	-0.37012	-0.419475	-0.416799	-0.39935	-0.366505	-0.410372	2.04233	1.52584	1.90797	-0.449233	-0.447239	-0.425689	-0.477441	-0.489883	-0.45821
blue	SP5448_RS08695		PTS system, trehalose-specific IIB component (EC 2.7.1.201) / PTS system, trehalose-specific IIC component / PTS system, trehalose-specific IIA component (EC 2.7.1.201)	-0.486733	-0.513439	-0.510921	-0.488059	-0.520947	-0.494922	-0.53648	-0.512742	-0.529612	-0.528148	-0.538257	-0.549943	2.49667	2.8696	2.50498	0.164031	0.171496	0.0431112	-0.520803	-0.533032	-0.558193	-0.398046	-0.462083	-0.452201	-0.445751	-0.465897	-0.461296	1.84159	1.36767	1.59866	-0.472244	-0.458036	-0.390971	-0.375543	-0.426671	-0.426833
blue	SP5448_RS08810		Arginyl-tRNA synthetase (EC 6.1.1.19)	0.225809	0.673391	0.732315	0.932147	1.41356	0.833955	-0.00852007	-0.217761	-0.282583	0.930648	1.72882	1.0092	-2.10953	-2.17832	-2.13736	0.371027	0.261549	0.269113	0.117336	0.343804	0.232619	0.149431	0.0389341	0.108991	0.422296	0.355568	0.550455	-1.85159	-1.87438	-1.75558	0.0252747	-0.214299	-0.126425	0.341172	0.549888	0.139062
blue	SP5448_RS08825		Uncharacterized UPF0750 membrane protein YpjC	0.763973	1.40689	0.664392	0.204356	-0.828516	0.0908296	-0.234222	-0.27355	-0.0667263	0.291676	-0.123895	0.477195	-1.91891	-1.90016	-1.57053	0.502787	0.213538	0.51879	0.619251	-0.43126	-0.00853016	1.86428	0.709318	1.25544	0.487328	0.679849	0.31899	-1.9167	-2.06125	-2.02366	0.658066	0.116784	0.886407	0.30828	0.43177	-0.112284
blue	SP5448_RS08835	aspS	Aspartyl-tRNA synthetase (EC 6.1.1.12)	0.933018	0.724695	0.909258	1.65737	1.28082	1.48267	0.150332	0.615042	0.242707	0.673357	0.911474	0.737882	-1.72376	-1.75644	-1.79116	-0.630024	-0.626964	-0.619077	0.272238	0.267944	0.102929	0.460825	0.296802	0.272916	-0.526403	-0.56873	-0.482807	-1.56316	-1.76147	-1.68507	-0.349973	-0.422689	-0.470902	1.36095	0.90902	0.716385
blue	SP5448_RS08845		LSU ribosomal protein L32p @ LSU ribosomal protein L32p, zinc-independent	0.0301776	0.393708	0.284965	0.350959	0.604275	0.0941384	1.19129	0.618372	0.790481	-0.131994	0.239616	-0.00134352	-1.88858	-1.9144	-1.87565	-0.175788	-0.146031	-0.246185	0.597317	1.608	1.2204	-0.48695	-0.506749	-0.639694	0.772149	0.752004	1.32129	-1.86676	-1.81702	-1.79406	0.241036	0.508954	0.201945	-0.147541	0.350811	1.46686
blue	SP5448_RS08855		Cadmium resistance protein	-0.233382	-0.0763876	0.517574	-0.396915	-0.232105	-0.390479	0.61313	-0.298487	-0.0723102	0.0348658	0.797273	-0.184225	-1.5246	-1.80961	-1.32152	0.918252	0.781512	0.583985	2.13744	2.01229	1.76488	-0.614806	-0.310484	-0.467959	-0.557931	-0.356209	-0.354237	-1.52307	-1.3424	-1.65673	0.945501	1.04086	1.46595	0.181817	0.0278603	-0.0993298
blue	SP5448_RS08860		Cadmium efflux system accessory protein	-0.0533583	0.0542698	0.396816	0.542247	-0.115242	0.245892	-0.577939	-0.742052	-0.662985	-0.478214	-0.902835	-0.638087	-1.78866	-1.679	-1.42777	1.30081	0.322399	0.480493	2.08443	1.15448	1.43337	-0.010768	-1.03316	0.0343871	0.648635	0.460354	-0.433124	-0.870618	-1.51381	-0.90198	1.92265	0.800682	1.50021	0.485524	0.787475	-0.825536
blue	SP5448_RS08870		FtsK/SpoIIIE family	0.265785	0.650724	0.439347	0.638145	0.360122	0.401156	-0.399493	-0.756574	-0.681202	-0.668171	-0.801217	-0.597736	-1.51078	-1.72841	-1.54721	0.452973	0.0927493	0.311272	2.21768	1.56216	2.2166	-0.178641	-0.168994	-0.88113	1.48933	1.05511	1.07758	-1.4827	-0.982805	-1.17247	0.173198	0.142748	0.623391	0.117425	-0.100865	-0.629112
blue	SP5448_RS08895		Transcriptional regulator SPy2172, PadR family	-0.414006	-0.433849	-0.328697	-0.562371	-0.539378	-0.413823	-0.614531	-0.489406	-0.678038	-0.504366	-0.427228	-0.362099	2.52531	2.01623	2.09895	-0.114121	-0.322083	-0.428045	-0.770089	-0.736322	-0.731037	-0.364962	-0.406701	-0.30329	-0.592043	-0.827687	-0.486874	1.98315	2.39505	1.86073	-0.490697	-0.271234	-0.299435	0.206721	0.0451456	-0.21888
blue	SP5448_RS08900		Uncharacterized membrane protein SPy2173	-0.457409	-0.425418	-0.44701	-0.443766	-0.455541	-0.470243	-0.507811	-0.501523	-0.495566	-0.458878	-0.34404	-0.363062	2.3532	2.16575	2.2804	-0.466652	-0.46425	-0.44282	-0.550347	-0.553486	-0.515177	-0.415736	-0.444408	-0.437791	-0.423405	-0.458535	-0.470114	1.68842	2.08782	2.54885	-0.407704	-0.421345	-0.347835	-0.278807	-0.331052	-0.324704
blue	SP5448_RS08905		Putative adhesin SPy2174	-0.541632	-0.495428	-0.505934	-0.489924	-0.398956	-0.474708	-0.497342	-0.5716	-0.564704	-0.352533	-0.342905	-0.293102	2.1239	1.90378	2.05046	-0.471119	-0.45051	-0.453336	-0.678614	-0.64158	-0.657748	-0.365432	-0.393464	-0.369984	-0.407363	-0.337648	-0.394727	1.85776	2.70338	2.40947	-0.41769	-0.425822	-0.376404	-0.298667	-0.197463	-0.182411
blue	SP5448_RS08920		SSU ribosomal protein S4p (S9e) @ SSU ribosomal protein S4p (S9e), zinc-independent	0.552603	0.424683	0.853794	0.646897	1.30899	0.579854	0.154012	0.151184	0.315817	-0.491622	-0.321911	-0.0695937	-1.87986	-1.84668	-1.89172	0.0826457	0.487617	0.170037	-0.365154	-0.0717543	0.0894599	0.0997664	0.770231	0.208336	-0.439593	-0.57603	-0.302554	-1.80621	-1.73462	-1.68829	1.03241	1.26272	0.333919	0.535504	1.17922	2.24588
blue	SP5448_RS08930		Mobile element protein	-0.496015	-0.574422	-0.726255	-1.09583	-1.03341	-0.761888	-0.904749	-0.801286	-0.711958	-1.21055	-0.69085	-1.01455	2.84999	2.82422	0.780713	0.162828	0.554747	0.498124	-0.497072	-0.375256	-0.622949	-0.12715	0.279485	0.00672721	-0.277179	-0.00934724	0.873708	2.19774	0.743278	0.560079	0.35705	0.579546	0.189719	-0.357146	-0.807524	-0.362567
blue	SP5448_RS08955		tRNA-5-carboxymethylaminomethyl-2-thiouridine(34) synthesis protein MnmG	0.0441035	0.150528	0.0652956	0.154942	-0.0782021	0.0921004	-0.0518675	0.0953381	-0.135018	-0.16842	-0.223187	-0.0229381	-1.62623	-1.68783	-1.73334	0.7139	0.742209	0.738084	0.517235	0.106457	0.222099	1.81036	1.73234	1.92732	-0.0609504	-0.0417216	-0.0609541	-1.61642	-1.58524	-1.63116	1.44908	1.0616	1.29226	-0.812967	-0.908043	-0.47076
blue	SP5448_RS08965		tRNA-specific 2-thiouridylase MnmA (EC 2.8.1.13)	0.620432	0.646198	0.229748	0.700747	-0.172647	0.610448	-0.545248	-0.568181	-0.328358	-0.367891	-0.755666	-0.29394	-1.89432	-1.96344	-2.00056	0.558537	0.725009	0.579989	0.710479	-0.180319	0.574382	1.60435	1.0177	1.05346	0.702118	1.11417	0.923858	-1.60384	-1.58215	-1.65695	0.873629	0.951995	0.941088	-0.269432	-0.352934	-0.602461
blue	SP5448_RS08985		Transmembrane component of general energizing module of ECF transporters	1.10202	1.4014	1.51286	0.596202	0.497104	0.230105	0.435488	0.0786099	0.186923	0.0539399	0.638932	0.543025	-2.1168	-2.13535	-1.94021	0.183183	0.380942	0.33361	0.298255	0.356741	0.181185	0.664778	0.481792	0.323999	0.209077	-0.0928527	0.431811	-1.98714	-2.0525	-2.17759	0.395828	0.401865	0.360201	0.41074	0.0492085	-0.237387
blue	SP5448_RS09045		Putative sugar uptake protein SpyM3_1856/SPs1852	0.857241	0.711139	0.985503	0.173957	0.564707	0.160476	0.92779	0.887043	1.2434	0.016359	0.109889	0.0917638	-1.80281	-1.8825	-1.95802	0.0266095	0.0524665	0.105176	0.990182	1.10119	1.01855	0.750077	0.782179	1.20015	0.0267045	0.260893	-0.00774627	-1.92001	-1.93144	-1.77547	0.134538	0.20204	0.264154	-0.869731	-0.933141	-0.563309
blue	SP5448_RS09070		Uncharacterized membrane protein YfhO-like	1.0103	1.78771	2.07441	0.656442	0.93813	0.539579	0.456862	-0.184911	-0.0256257	-0.1771	0.563781	0.104814	-1.8954	-1.99423	-1.97678	0.383597	0.0741252	0.172956	-0.0380801	0.402353	0.449679	-0.0944459	-0.021714	-0.382557	-0.101935	-0.0735253	0.251048	-1.9154	-1.86992	-1.83625	0.561868	0.511087	0.569877	0.421228	0.630433	0.0276015
blue	SP5448_RS09580			1.39154	1.5487	-0.052469	-0.233478	-0.186768	-1.40524	0.13337	-0.324307	-0.149296	-1.08956	-1.44423	-0.619833	-1.73844	-0.645999	-1.26339	0.973264	0.68697	0.0280852	-0.911665	-0.1283	0.595335	1.12184	2.2394	0.863825	0.740481	0.262964	1.64271	-0.299563	-2.08244	0.47358	0.18596	0.773952	0.0504523	0.229652	-1.19774	-0.169376
